# Supplementary material for: Metabolic profiling of cytotoxic metabolites from five Tabebuia species supported by molecular correlation analysis
Source: Sci Rep. 2021 Apr 16;11:8405. doi: 10.1038/s41598-021-87695-w (PMC8052319; doi:10.1038/s41598-021-87695-w)
Supplement: Supplementary file 1 — Supplementary Information 1. [file 41598_2021_87695_MOESM1_ESM.xls]

## Sheet: Sheet1
Polarity	MZMine ID	m/z	Rt	Related	MW	ppm	Name	formula	Source	Ta-1	Ta-2	Ta-3	Ta-4	Ta-5	Ta-6	Ta-7	Ta-8	Ta-9	Ta-10
P	6256	56.4559	29.1707		55.4486					29398.7	85935.7	46439.5	38583.8	16309	114881	64867.1	20451.9	40877.5	86777.5
P	7295	89.6589	24.5976		88.6516					0	0	0	0	0	0	0	209505	0	0
P	3584	92.6499	1.5892		91.6426					0	15081.1	143120	53014.2	209121	203547	32957.3	194584	264501	214304
P	4447	92.6499	1.69485		91.6427					0	15081.1	45915.1	143163	40105.3	87991.4	32957.3	54634	45401.2	79924
P	5446	92.6509	29.1043		91.6436					18853.5	51040.7	57997.8	29410.3	232300	52573.7	133624	15925	159800	80486
P	4347	101.307	1.85429		100.3					3299.99	33518.7	52803.7	181476	3708.28	3855.65	1872.7	0	494.698	403.502
P	3627	101.308	29.1931		100.301					4844.34	71510.7	147992	16164.6	13727.2	2673.55	0	677.295	0	426.372
P	917	101.314	1.77842		100.307					540656	12006.4	9083.15	4986.92	18833	7736.74	4098.66	1962.01	4269.93	25619.1
P	944	101.314	0.437603		100.307					256165	1182.1	1681.96	830.233	2198.56	683.214	669.291	307.25	306.762	3231.53
P	789	101.315	29.1094		100.307					360096	6320.4	5272.96	6513.34	6036.27	5986.57	4919.88	1866.24	4979.54	2232.08
P	3092	101.316	1.66232		100.309					4529.03	103821	389260	137637	10451.7	5790.27	13009.4	6428.95	16616.4	1800.14
P	2269	101.317	1.69353		100.31					4529.03	79526.3	54639	232052	34249.1	12337.8	3755.97	3390.05	6806.16	3223.37
P	4119	101.317	1.69728		100.31					5316.39	103837	112317	525287	33866.9	15500.1	5444.47	6428.95	5708.51	3223.37
P	2310	101.317	7.63314		100.31					527.618	144429	36823.8	8330.06	39424.8	2388.16	2290.97	2071.01	3280.2	1538.1
P	1881	101.317	29.169		100.31					3994.79	315494	347279	12454.9	66525.1	12088.6	29286.7	7954.67	21324.9	7445.92
P	2023	101.318	10.8007		100.31					2971.57	418511	42929	17932.3	89485	2984.04	2019.65	5791.91	4712.3	3485.97
P	5745	101.318	9.50626		100.311					655.663	35040	6037.9	55661.6	800704	862.499	3208.6	1174.36	4394.18	3541.23
P	5559	101.318	28.2059		100.311					1991.39	7562.6	12949	66392.3	153108	16649.8	4815.57	2202.96	4406.48	4156.74
P	4959	101.319	1.80086		100.311					8267.35	6607.54	9206.11	23531.4	601799	35375.3	15070.9	5161.17	8312.55	9572.37
P	4287	101.319	29.1146		100.312					3861.76	15673.3	22090.4	246994	523601	329081	7114.06	4937.43	5479.32	16632.1
P	5758	101.319	27.4429		100.312					1583.74	4785.52	1851.29	8177.53	326468	324786	3217.41	2424.29	1360.45	4565.99
P	6024	101.32	1.64511		100.313					3606.53	2367.67	13498.3	4383.09	17477.9	498997	207726	22039	80180.5	13274.6
P	7094	101.32	12.1281		100.313					678.358	2074.53	4729.85	2785.75	7155.82	37764.7	755905	8956.66	9800.97	1592.38
P	6126	101.321	23.9632		100.313					1339.52	1453.77	1235.95	2433.72	1434.58	526572	10250.3	38820.1	6155.06	8484.26
P	7333	101.321	1.551		100.314					677.743	2685.59	13498.3	6192.03	5028.57	128492	50104.1	497373	604181	26445.3
P	6486	101.321	29.174		100.314					1712.62	6017.53	11037.8	7013.85	5603.53	12107.8	369193	195445	459514	84945.9
P	9041	101.322	29.1555		100.315					3188.95	6017.53	11037.8	4573.18	5603.53	11780.6	198020	4005.63	77793.9	437845
P	9311	101.322	27.4081		100.315					2006.48	2756.2	1942.76	1984.06	2205.34	7309.83	9833.09	10749.5	14768.6	321931
P	8975	101.323	1.79139		100.316					2008.23	1650.31	1715.41	2031.14	12353.1	7434.74	2418.65	4110.49	5862.97	539806
P	9222	101.333	1.55968		100.326					0	0	0	0	0	0	0	0	0	102827
N	1715	101.317	10.8552		102.325					59446.6	22885.7	267839	24744.5	3008.26	1904.92	2110.32	1347.41	5597.34	950.107
P	6222	112.71	29.1534		111.703					2599.18	32694.6	18313.3	4737.79	13221.5	87704.4	50775.8	18173.3	6005.65	37668.1
P	853	118.655	29.0946		117.648					119644	0	6614.31	1346.24	366239	0	39782.7	0	281691	0
P	4748	118.657	29.0968		117.649					72252.5	0	3552.63	732.225	367397	0	12167.1	0	379598	0
P	5299	118.856	29.1731		117.849					27807.6	0	0	554.281	128488	0	0	0	142034	0
P	4901	121.856	27.5327		120.848					3164.91	0	0	0	112071	779.983	2754.96	0	34223.4	0
P	4726	121.856	28.2242		120.848					7926.69	0	0	891.392	207823	0	4131.53	0	246971	0
P	6237	124.261	27.2		123.254					0	0	0	0	0	247600	0	0	0	0
P	6147	124.262	23.3464		123.254					766.868	28878.2	645.058	9266.58	13340.9	954534	0	5828.36	0	21511
P	6015	124.263	27.2317		123.256					0	0	0	0	0	552250	0	0	0	0
P	6002	124.263	23.3095		123.256					766.868	4597.63	646.716	3395.72	4513.43	1.19936e+06	0	4943.59	0	75584.4
P	5993	124.263	23.3235		123.256					766.868	4597.63	646.716	3395.72	4513.43	1.28046e+06	0	4943.59	0	398206
P	6243	124.462	23.4606		123.455					0	5689.63	0	424.425	900.18	653297	0	0	0	17583
P	6098	124.464	23.3483		123.456					0	0	0	0	0	420134	0	0	0	0
P	6179	124.464	23.2364		123.456					0	0	0	0	0	215548	0	0	0	0
P	3849	130.086	1.96706	1-Amino-1-cyclopentanecarboxylic acid; LC-ESI-QQ; MS2; CE:10 V; [M+H]+;1-Amino-1-cyclopentanecarboxylic acid; LC-ESI-QQ; MS2; CE:10 V; [M-H]-;1-Amino-1-cyclopentanecarboxylic acid; LC-ESI-QQ; MS2; CE:20 V; [M+H]+;1-Amino-1-cyclopentanecarboxylic acid; LC-ESI-QQ; MS2; CE:20 V; [M-H]-;1-Amino-1-cyclopentanecarboxylic acid; LC-ESI-QQ; MS2; CE:30 V; [M+H]+	129.079	-0.41835	2-Aminocyclopentanecarboxylic acid	C6H11NO2		6897.18	36231.9	0	1.11388e+06	1.45477e+06	3030.91	0	1167.31	0	0
							2-Aminocyclopentanecarboxylic acid; (1R,2R)-form	C6H11NO2
							2-Aminocyclopentanecarboxylic acid; (1RS,2RS)-form	C6H11NO2
							2-Aminocyclopentanecarboxylic acid; (1R,2S)-form	C6H11NO2	Isol. from Bacillus cereus and Streptomyces setonii
							2-Aminocyclopentanecarboxylic acid; (1RS,2SR)-form	C6H11NO2
							2-Aminocyclopentanecarboxylic acid; (1S,2S)-form	C6H11NO2
							2-Aminocyclopentanecarboxylic acid; (1S,2R)-form	C6H11NO2
							1-Aminocyclopropanecarboxylic acid; N,N-Di-Me	C6H11NO2
							1-Aminocyclopropanecarboxylic acid; Et ester	C6H11NO2
							1-Aminocyclopropanecarboxylic acid; N-Me, Me ester	C6H11NO2
							2-Amino-3-cyclopropylpropanoic acid	C6H11NO2
							2-Amino-3-cyclopropylpropanoic acid; (±)-form	C6H11NO2
							2-Amino-3-cyclopropylpropanoic acid; (S)-form	C6H11NO2	Isol. from the mushroom, Amanita virgineoides
							1-Amino-2-ethylcyclopropanecarboxylic acid	C6H11NO2
							1-Amino-2-ethylcyclopropanecarboxylic acid; (1S,2S)-form	C6H11NO2	Amino acid component of Coronatine
							1-Amino-2-ethylcyclopropanecarboxylic acid; (1R,2S)-form	C6H11NO2
							1-Amino-2-ethylcyclopropanecarboxylic acid; (1RS,2SR)-form	C6H11NO2
							1-Amino-2-ethylcyclopropanecarboxylic acid; (1RS,2RS)-form	C6H11NO2
							1-Amino-2-ethylcyclopropanecarboxylic acid; (1R,2R)-form	C6H11NO2
							1-Amino-2-ethylcyclopropanecarboxylic acid; (1S,2R)-form	C6H11NO2
							2-Amino-4-hexenoic acid	C6H11NO2
							2-Amino-4-hexenoic acid; (±)-(E)-form	C6H11NO2
							2-Amino-4-hexenoic acid; (S)-(E)-form	C6H11NO2	Metab. of Pseudomonas testosteroni
							2-Amino-4-hexenoic acid; (±)-(Z)-form	C6H11NO2
							2-Amino-5-hexenoic acid	C6H11NO2
							2-Amino-5-hexenoic acid; (S)-form	C6H11NO2	Isol. from the (presumably toxic) mushroom Amanita gymnopus
							2-Amino-5-hexenoic acid; (±)-form	C6H11NO2
							2-Amino-4-hydroxy-3,3-dimethylbutanoic acid; (±)-form, Î³-Lactone	C6H11NO2
							2-Amino-4-hydroxy-3-methylpentanoic acid; (2R,3R,4R)-form, 1,4-Lactone	C6H11NO2
							2-Amino-4-hydroxy-3-methylpentanoic acid; (2S,3S,4R)-form, 1,4-Lactone	C6H11NO2	Constit. of the flowers of Quararibea funebris
							2-Amino-4-hydroxy-3-methylpentanoic acid; (2S,3R,4R)-form, 1,4-Lactone	C6H11NO2
							2-Amino-4-hydroxy-3-methylpentanoic acid; (2R,3R,4S)-form, 1,4-Lactone	C6H11NO2
							2-Amino-4-hydroxy-3-methylpentanoic acid; (2S,3R,4S)-form, 1,4-Lactone	C6H11NO2
							2-Amino-4-hydroxy-4-methylpentanoic acid; (±)-form, Lactone	C6H11NO2
							1-Amino-3-methylcyclobutanecarboxylic acid	C6H11NO2
							1-Amino-3-methylcyclobutanecarboxylic acid; (1RS,3SR)-form	C6H11NO2	Constit. of the seeds of Ateleia glazioviana
							α-Amino-1-methylcyclopropaneacetic acid	C6H11NO2
							α-Amino-1-methylcyclopropaneacetic acid; (S)-form	C6H11NO2	Prod. by Micromonospora miyakonensis PA-4046
							2-Amino-3-methylenepentanoic acid	C6H11NO2
							2-Amino-3-methylenepentanoic acid; (S)-form	C6H11NO2	Metab. of Lactarius helvus
							2-Amino-3-methylenepentanoic acid; (±)-form	C6H11NO2
							2-Amino-3-methyl-3-pentenoic acid	C6H11NO2
							2-Amino-3-methyl-3-pentenoic acid; (S)-(E)-form	C6H11NO2	Aminoacid from Coniogramme intermedia
							2-Amino-4-pentenoic acid; (S)-form, Me ester	C6H11NO2
							2-Amino-4-pentenoic acid; (±)-form, Me ester	C6H11NO2
							3,4-Dihydro-2-hydroxy-4-methyl-2H-pyrrole-2-methanol	C6H11NO2
							3,4-Dihydro-2-hydroxy-4-methyl-2H-pyrrole-2-methanol; (2ξ,4ξ)-form	C6H11NO2	Constit. of the fruit of Callistemon viminalis
							3,5-Dihydroxy-3-methylpentanoic acid; (S)-form, Nitrile	C6H11NO2
							3,3-Dimethyl-2-aziridinecarboxylic acid; (S)-form, Me ester	C6H11NO2
							Hexahydro-2H-azepin-2-one; N-Hydroxy	C6H11NO2
							2,3-Hexanedione; 3-Oxime	C6H11NO2
							3-Hydroxy-2-piperidinone; (±)-form, N-Me	C6H11NO2
							3-Hydroxy-2-piperidinone; (±)-form, Me ether	C6H11NO2
							4-Methyl-2-oxopentanoic acid; Amide	C6H11NO2
							4-Methyl-2-pyrrolidinecarboxylic acid	C6H11NO2
							4-Methyl-2-pyrrolidinecarboxylic acid; (2S,4S)-form	C6H11NO2	Present in hydrolysate of antibiotic ICI 13959
							4-Methyl-2-pyrrolidinecarboxylic acid; (2R,4S)-form	C6H11NO2
							4-Methyl-2-pyrrolidinecarboxylic acid; (2S,4R)-form	C6H11NO2	Constit. of young apple fruit and perry
							4-Methyl-2-pyrrolidinecarboxylic acid; (2R,4R)-form	C6H11NO2
							5-Methyl-2-pyrrolidinecarboxylic acid	C6H11NO2
							5-Methyl-2-pyrrolidinecarboxylic acid; (2R*,5R*)-form	C6H11NO2	Isol. from hydrolysates of Actinomycin Z1
							5-Methyl-2-pyrrolidinecarboxylic acid; (2R,5S)-form	C6H11NO2
							5-Methyl-2-pyrrolidinecarboxylic acid; (2R,5R)-form	C6H11NO2
							5-Methyl-2-pyrrolidinecarboxylic acid; (2S,5S)-form	C6H11NO2
							5-Methyl-2-pyrrolidinecarboxylic acid; (2RS,5SR)-form	C6H11NO2
							5-Methyl-2-pyrrolidinecarboxylic acid; (2RS,5RS)-form	C6H11NO2
							5-Methyl-2-pyrrolidinecarboxylic acid; (2S,5R)-form	C6H11NO2
							Morpholine; N-Ac	C6H11NO2
							Oxoacetic acid; Di-Et acetal, nitrile	C6H11NO2
							4-Oxobutanoic acid; Di-Me acetal, nitrile	C6H11NO2
							2-Piperidinecarboxylic acid	C6H11NO2
							2-Piperidinecarboxylic acid; (±)-form	C6H11NO2
							2-Piperidinecarboxylic acid; (S)-form	C6H11NO2	Present in beans and other legumes, and in lesser quantities in other plants including barley, hops, teak and mushrooms. Also from the red alga Amphiroa beauvoisii
							2-Piperidinecarboxylic acid; (R)-form	C6H11NO2
							Proline; (R)-form, Me ester	C6H11NO2
							2-Pyrrolidineacetic acid	C6H11NO2	Present in flowerheads of Arnica montana, Arnica chamissonis ssp. foliosa, Arnica amplexicaulis and Arnica sachalinensis. Also occurs in Tussilago farfara (coltsfoot)
							2-Pyrrolidineacetic acid; (R)-form	C6H11NO2
							2-Pyrrolidineacetic acid; (S)-form	C6H11NO2	Present in cured tobacco leaves
							3-Pyrrolidinecarboxylic acid; (S)-form, Me ester	C6H11NO2
							3-Pyrrolidinecarboxylic acid; N-Me	C6H11NO2	Alkaloid from Achyranthes aspera
							2-Pyrrolidinol; (±)-form, Me ether, N-formyl	C6H11NO2
P	3982	130.097	1.98697	C5H11N3O	129.09					0	0	0	182687	0	0	0	248186	0	804817
P	2592	132.077	1.78909	Creatine; LC-ESI-IT; MS2; m/z: 132.1; [M+H]+;Creatine; LC-ESI-ITFT; MS2; m/z:130.06; NEG;Creatine; LC-ESI-ITFT; MS2; m/z:132.08; POS	131.069	-0.438564	Aspartic acid; (S)-form, Diamide	C4H9N3O2		2133.64	0	252741	4427.95	2053.12	79169.8	6238.19	0	0	0
							Creatine	C4H9N3O2	Constit. of blood, muscle and other tissues
							3-Guanidinopropanoic acid	C4H9N3O2	Occurs in the sea anemone Anthopleura japonica
							Lyophyllin	C4H9N3O2	Isol. from the toadstool Lyophyllum connatum
P	5409	132.102	2.64978	6-Aminohexanoic acid; LC-ESI-QQ; MS2; CE:10 V; [M+H]+;6-Aminohexanoic acid; LC-ESI-QQ; MS2; CE:10 V; [M-H]-;6-Aminohexanoic acid; LC-ESI-QQ; MS2; CE:20 V; [M+H]+;6-Aminohexanoic acid; LC-ESI-QQ; MS2; CE:20 V; [M-H]-;6-Aminohexanoic acid; LC-ESI-QQ; MS2; CE:30 V; [M+H]+	131.095	-0.435405	Alanine; (±)-form, N-Me, Et ester	C6H13NO2		35431.7	20479.6	10391.1	26351.9	133318	0	12700.4	30438.9	2362.23	0
							Alanine trimethylbetaine	C6H13NO2
							Alanine trimethylbetaine; (S)-form	C6H13NO2	Isol. from wood of Limonium vulgare
							2-Aminobutanoic acid; (±)-form, Et ester	C6H13NO2
							2-Aminobutanoic acid; (±)-form, N-Me, Me ester	C6H13NO2
							2-Aminobutanoic acid; (±)-form, N,N-Di-Me	C6H13NO2
							3-Aminobutanoic acid; (R)-form, Et ester	C6H13NO2
							3-Aminobutanoic acid; (±)-form, Et ester	C6H13NO2
							3-Aminobutanoic acid; (±)-form, N-Me, Me ester	C6H13NO2
							3-Aminobutanoic acid; (±)-form, N,N-Di-Me	C6H13NO2
							4-Aminobutanoic acid; N,N-Di-Me	C6H13NO2
							4-Aminobutanoic acid; Et ester	C6H13NO2
							2-Amino-3,3-dimethylbutanoic acid	C6H13NO2
							2-Amino-3,3-dimethylbutanoic acid; (R)-form	C6H13NO2
							2-Amino-3,3-dimethylbutanoic acid; (±)-form	C6H13NO2
							2-Amino-3,3-dimethylbutanoic acid; (S)-form	C6H13NO2	Residue from Bottromycin
							2-Amino-2-methylbutanoic acid; (R)-form, Me ester	C6H13NO2
							2-Amino-2-methylpentanoic acid	C6H13NO2
							2-Amino-2-methylpentanoic acid; (R)-form	C6H13NO2
							2-Amino-2-methylpentanoic acid; (±)-form	C6H13NO2
							2-Amino-2-methylpentanoic acid; (S)-form	C6H13NO2
							3-Amino-2-methylpentanoic acid	C6H13NO2
							3-Amino-2-methylpentanoic acid; (2R,3S)-form	C6H13NO2
							3-Amino-2-methylpentanoic acid; (2S,3R)-form	C6H13NO2	Residue present in Majusculamide C
							3-Amino-2-methylpentanoic acid; (2R,3R)-form	C6H13NO2
							2-Amino-2-methylpropanoic acid; Et ester	C6H13NO2
							3-Amino-2-methylpropanoic acid; (±)-form, Et ester	C6H13NO2
							3-Amino-2-methylpropanoic acid; (±)-form, N-Me, Me ester	C6H13NO2
							5-Aminopentanoic acid; N-Me	C6H13NO2
							5-Aminopentanoic acid; Me ester	C6H13NO2
							3-Aminopropanoic acid; N,N-Di-Me, Me ester	C6H13NO2
							3-Aminopropanoic acid; N-Propyl	C6H13NO2
							4-Amino-2,3,4,6-tetradeoxy-erythro-hexose	C6H13NO2
							4-Amino-2,3,4,6-tetradeoxy-erythro-hexose; α-L-Pyranose-form	C6H13NO2
							4-Amino-2,3,4,6-tetradeoxy-erythro-hexose; α-D-Pyranose-form	C6H13NO2
							4-Amino-2,3,4,6-tetradeoxy-erythro-hexose; D-form	C6H13NO2
							2-(Dimethylamino)ethanol; Ac	C6H13NO2
							N,N-Dimethylglycine; Et ester	C6H13NO2
							Glycine; Butyl ester	C6H13NO2
							Glycine; tert-Butyl ester	C6H13NO2
							2-Hydroxyhexanoic acid; (±)-form, Amide	C6H13NO2
							5-Hydroxyhexanoic acid; (±)-form, Amide	C6H13NO2
							5-Hydroxy-2-hexanone; (±)-form, Oxime	C6H13NO2
							3-Hydroxy-3-methyl-2-butanone; Me ether, oxime	C6H13NO2
							2-Hydroxy-4-methylpentanoic acid; (±)-form, Amide	C6H13NO2
							4-Hydroxy-4-methyl-2-pentanone; Oxime	C6H13NO2
							5-Hydroxy-2-piperidinemethanol	C6H13NO2
							5-Hydroxy-2-piperidinemethanol; (2S,5R)-form	C6H13NO2	Alkaloid from the pods of Angylocalyx pynaertii
							Isoleucine	C6H13NO2
							Isoleucine; (2RS,3SR)-form	C6H13NO2
							Isoleucine; (2RS,3RS)-form	C6H13NO2
							Isoleucine; (2S,3S)-form	C6H13NO2	Found in hydrolysates of proteins and peptides
							Isoleucine; (2R,3S)-form	C6H13NO2	Component of actinomycins
							Isoleucine; (2R,3R)-form	C6H13NO2	From numerous peptide antibiotics
							Isoleucine; (2S,3R)-form	C6H13NO2
							Leucine	C6H13NO2
							Leucine; (±)-form	C6H13NO2
							Leucine; (S)-form	C6H13NO2	Obt. by hydrol. of most proteins
							Leucine; (R)-form	C6H13NO2	Isol. from aerial parts of Coronilla varia and seeds of Coronilla scorpioides
							2-Methyl-3,4-piperidinediol	C6H13NO2
							2-Methyl-3,4-piperidinediol; (2R,3R,4S)-form	C6H13NO2
							2-Methyl-3,4-piperidinediol; (2R,3R,4R)-form	C6H13NO2	Alkaloid from the roots of Lycium chinense (Chinese boxthorn)
							Morpholine; N-(2-Hydroxyethyl)	C6H13NO2
							Valine; (S)-form, Me ester	C6H13NO2	Sex pheromone component of the larva, Phyllophaga anxia
							Valine; (R)-form, Me ester	C6H13NO2
							Valine; (R)-form, N-Me	C6H13NO2
							Valine; (±)-form, Me ester	C6H13NO2
							Valine; (±)-form, N-Me	C6H13NO2
P	461	132.102	2.59077	6-Aminohexanoic acid; LC-ESI-QQ; MS2; CE:10 V; [M+H]+;6-Aminohexanoic acid; LC-ESI-QQ; MS2; CE:10 V; [M-H]-;6-Aminohexanoic acid; LC-ESI-QQ; MS2; CE:20 V; [M+H]+;6-Aminohexanoic acid; LC-ESI-QQ; MS2; CE:20 V; [M-H]-;6-Aminohexanoic acid; LC-ESI-QQ; MS2; CE:30 V; [M+H]+	131.095	-0.419411	Alanine; (±)-form, N-Me, Et ester	C6H13NO2		166129	20479.6	10391.1	26351.9	91481.1	0	12700.4	30438.9	2362.23	0
							Alanine trimethylbetaine	C6H13NO2
							Alanine trimethylbetaine; (S)-form	C6H13NO2	Isol. from wood of Limonium vulgare
							2-Aminobutanoic acid; (±)-form, Et ester	C6H13NO2
							2-Aminobutanoic acid; (±)-form, N-Me, Me ester	C6H13NO2
							2-Aminobutanoic acid; (±)-form, N,N-Di-Me	C6H13NO2
							3-Aminobutanoic acid; (R)-form, Et ester	C6H13NO2
							3-Aminobutanoic acid; (±)-form, Et ester	C6H13NO2
							3-Aminobutanoic acid; (±)-form, N-Me, Me ester	C6H13NO2
							3-Aminobutanoic acid; (±)-form, N,N-Di-Me	C6H13NO2
							4-Aminobutanoic acid; N,N-Di-Me	C6H13NO2
							4-Aminobutanoic acid; Et ester	C6H13NO2
							2-Amino-3,3-dimethylbutanoic acid	C6H13NO2
							2-Amino-3,3-dimethylbutanoic acid; (R)-form	C6H13NO2
							2-Amino-3,3-dimethylbutanoic acid; (±)-form	C6H13NO2
							2-Amino-3,3-dimethylbutanoic acid; (S)-form	C6H13NO2	Residue from Bottromycin
							2-Amino-2-methylbutanoic acid; (R)-form, Me ester	C6H13NO2
							2-Amino-2-methylpentanoic acid	C6H13NO2
							2-Amino-2-methylpentanoic acid; (R)-form	C6H13NO2
							2-Amino-2-methylpentanoic acid; (±)-form	C6H13NO2
							2-Amino-2-methylpentanoic acid; (S)-form	C6H13NO2
							3-Amino-2-methylpentanoic acid	C6H13NO2
							3-Amino-2-methylpentanoic acid; (2R,3S)-form	C6H13NO2
							3-Amino-2-methylpentanoic acid; (2S,3R)-form	C6H13NO2	Residue present in Majusculamide C
							3-Amino-2-methylpentanoic acid; (2R,3R)-form	C6H13NO2
							2-Amino-2-methylpropanoic acid; Et ester	C6H13NO2
							3-Amino-2-methylpropanoic acid; (±)-form, Et ester	C6H13NO2
							3-Amino-2-methylpropanoic acid; (±)-form, N-Me, Me ester	C6H13NO2
							5-Aminopentanoic acid; N-Me	C6H13NO2
							5-Aminopentanoic acid; Me ester	C6H13NO2
							3-Aminopropanoic acid; N,N-Di-Me, Me ester	C6H13NO2
							3-Aminopropanoic acid; N-Propyl	C6H13NO2
							4-Amino-2,3,4,6-tetradeoxy-erythro-hexose	C6H13NO2
							4-Amino-2,3,4,6-tetradeoxy-erythro-hexose; α-L-Pyranose-form	C6H13NO2
							4-Amino-2,3,4,6-tetradeoxy-erythro-hexose; α-D-Pyranose-form	C6H13NO2
							4-Amino-2,3,4,6-tetradeoxy-erythro-hexose; D-form	C6H13NO2
							2-(Dimethylamino)ethanol; Ac	C6H13NO2
							N,N-Dimethylglycine; Et ester	C6H13NO2
							Glycine; Butyl ester	C6H13NO2
							Glycine; tert-Butyl ester	C6H13NO2
							2-Hydroxyhexanoic acid; (±)-form, Amide	C6H13NO2
							5-Hydroxyhexanoic acid; (±)-form, Amide	C6H13NO2
							5-Hydroxy-2-hexanone; (±)-form, Oxime	C6H13NO2
							3-Hydroxy-3-methyl-2-butanone; Me ether, oxime	C6H13NO2
							2-Hydroxy-4-methylpentanoic acid; (±)-form, Amide	C6H13NO2
							4-Hydroxy-4-methyl-2-pentanone; Oxime	C6H13NO2
							5-Hydroxy-2-piperidinemethanol	C6H13NO2
							5-Hydroxy-2-piperidinemethanol; (2S,5R)-form	C6H13NO2	Alkaloid from the pods of Angylocalyx pynaertii
							Isoleucine	C6H13NO2
							Isoleucine; (2RS,3SR)-form	C6H13NO2
							Isoleucine; (2RS,3RS)-form	C6H13NO2
							Isoleucine; (2S,3S)-form	C6H13NO2	Found in hydrolysates of proteins and peptides
							Isoleucine; (2R,3S)-form	C6H13NO2	Component of actinomycins
							Isoleucine; (2R,3R)-form	C6H13NO2	From numerous peptide antibiotics
							Isoleucine; (2S,3R)-form	C6H13NO2
							Leucine	C6H13NO2
							Leucine; (±)-form	C6H13NO2
							Leucine; (S)-form	C6H13NO2	Obt. by hydrol. of most proteins
							Leucine; (R)-form	C6H13NO2	Isol. from aerial parts of Coronilla varia and seeds of Coronilla scorpioides
							2-Methyl-3,4-piperidinediol	C6H13NO2
							2-Methyl-3,4-piperidinediol; (2R,3R,4S)-form	C6H13NO2
							2-Methyl-3,4-piperidinediol; (2R,3R,4R)-form	C6H13NO2	Alkaloid from the roots of Lycium chinense (Chinese boxthorn)
							Morpholine; N-(2-Hydroxyethyl)	C6H13NO2
							Valine; (S)-form, Me ester	C6H13NO2	Sex pheromone component of the larva, Phyllophaga anxia
							Valine; (R)-form, Me ester	C6H13NO2
							Valine; (R)-form, N-Me	C6H13NO2
							Valine; (±)-form, Me ester	C6H13NO2
							Valine; (±)-form, N-Me	C6H13NO2
N	276	133.014	1.99357	C4H6O5;D-(+)-Malic acid; LC-ESI-QTOF; MS2; CE:Ramp 5-60 V; [M-H]-;L-(-)-Malic acid; LC-ESI-ITFT; MS2; m/z:133.01; NEG;L-(-)-Malic acid; LC-ESI-ITFT; MS; NEG;Malic acid; LC-ESI-QQ; MS2; CE:10 V; [M-H]-;Malic acid; LC-ESI-QQ; MS2; CE:20 V; [M-H]-;Malic acid; LC-ESI-QQ; MS2; CE:30 V; [M-H]-;Malic acid; LC-ESI-QQ; MS2; CE:40 V; [M-H]-;Malic acid; LC-ESI-QQ; MS2; CE:50 V; [M-H]-	134.022	0.771518	Hydroxypropanedioic acid; Me ether	C4H6O5		68399.3	384869	18197.5	19887	80830.3	292557	29819.4	204437	170420	237558
							Malic acid	C4H6O5
							Malic acid; (R)-form	C4H6O5	This enantiomer of rare occurrence; reported from fruits and leaves of Hibiscus sabdariffa although there are many more isolations of malic acid with no opt. rotn. given and some may be of this enantiomer
							Malic acid; (S)-form	C4H6O5	Occurs naturally in apples and various other fruits
							Malic acid; (ξ)-form	C4H6O5
							Malic acid; (±)-form	C4H6O5
N	684	137.025	8.57476	C7H6O3;3-hydroxybenzoic acid; LC-ESI-ITFT; MS2; CE: 50%; R=7500; [M-H]-;4-Hydroxybenzoic acid; LC-ESI-QQ; MS2; CE:10 V; [M-H]-;4-Hydroxybenzoic acid; LC-ESI-QQ; MS2; CE:20 V; [M-H]-;4-Hydroxybenzoic acid; LC-ESI-QQ; MS2; CE:30 V; [M-H]-;4-Hydroxybenzoic acid; LC-ESI-QQ; MS2; CE:40 V; [M-H]-;4-Hydroxybenzoic acid; LC-ESI-QQ; MS2; CE:50 V; [M-H]-;4-Hydroxybenzoic acid; LC-ESI-QTOF; MS2; CE: 10; R=;…	138.032	0.751277	2,3-Dihydroxybenzaldehyde	C7H6O3		56781.7	115697	862.29	48265.7	78194.4	8251.74	0	11695.1	1252.6	719.916
							2,4-Dihydroxybenzaldehyde	C7H6O3
							2,5-Dihydroxybenzaldehyde	C7H6O3
							3,4-Dihydroxybenzaldehyde	C7H6O3	Isol. from heartwood of Cassia garrettiana
							3,5-Dihydroxybenzaldehyde	C7H6O3
							2,3-Dihydroxy-2,4,6-cycloheptatrien-1-one	C7H6O3	Prod. by a Pseudomonas strain and Streptomyces neyagawaensis
							2,3-Dihydroxy-2,4,6-cycloheptatrien-1-one; 2,7-Dihydroxy-form	C7H6O3
							1-(2-Furanyl)-1,2-propanedione	C7H6O3	Constit. of coffee aroma
							3-(2-Furanyl)-2-propenoic acid	C7H6O3
							3-(2-Furanyl)-2-propenoic acid; (Z)-form	C7H6O3
							3-(2-Furanyl)-2-propenoic acid; (E)-form	C7H6O3	Constit. of the pericarps of Dimocarpus longan
							2-Hydroxybenzoic acid	C7H6O3	Present in willow bark (Salix sp.). Isol. from Grindelia sp. and Populus pseudo-simonii. Prod. by Pseudomonas cepacia
							3-Hydroxybenzoic acid	C7H6O3	Isol. from plants, e.g. Hydrangea macrophylla, Citrus paradisi; present in fruits, prod. by Penicillium griseofulvum
							4-Hydroxybenzoic acid	C7H6O3	Isol. from many plants, free and combined. First isol. from fruits of Catalpa bignonioides
							Hydroxy-1,4-benzoquinone; Me ether	C7H6O3	Isol. from fruits of Diospyros kaki
							Hydroxymethyl-1,4-benzoquinone	C7H6O3	Prod. by Penicillium patulum and Penicillium urticae. Also from the marine-derived Phoma sp. FOM-8108
							2-Hydroxy-3-methyl-1,4-benzoquinone	C7H6O3	Constit. of the defence secretion of the millipede Floridobolus penneri
							2-Hydroxy-5-methyl-1,4-benzoquinone	C7H6O3	Secreted by the salivary gland of termite Odontotermes magdalenae
							2-Hydroxy-6-methyl-1,4-benzoquinone	C7H6O3	Prod. by Aspergillus fumigatus. Degradn. prod. of Griseofulvin
							3,4-Methylenedioxyphenol	C7H6O3	Isol. from sesame oil (Sesamum indicum)
							2-Oxepincarboxylic acid	C7H6O3
							Phyllostin; (-)-form, Deoxy	C7H6O3	Prod. by Aspergillus terreus
P	6192	147.044	13.0873	Coumarin; LC-ESI-QQ; MS2; CE:23 eV; [M+H]+;Coumarin; LC-ESI-QQ; MS2; CE:25 eV; [M+H]+;Coumarin; LC-ESI-QQ; MS2; CE:28 eV; [M+H]+;Coumarin; LC-ESI-QTOF; MS2; CE 10 ev; [M+H]+;Coumarin; LC-ESI-QTOF; MS2; CE 20 ev; [M+H]+	146.037	-0.261165	2-Benzofurancarboxaldehyde	C9H6O2	Constit. of Globba pendula	0	0	0	0	0	77334.2	0	0	0	0
							5-Benzofurancarboxaldehyde	C9H6O2	Metab. of Stereum subpileatum. Constit. of Tetrapanax papyriferus
							6-Benzofurancarboxaldehyde	C9H6O2	Constit. of Tabebuia avellanedae
							2H-1-Benzopyran-2-one	C9H6O2	Occurs in Galium odorata, Melilotus sp., Coumarouna odorata, (preferred genus name Dipteryx), lavender oil and other plants
							4H-1-Benzopyran-4-one	C9H6O2	Isol from Ye Hao (Carum carvi) and Gao Ben (roots of Ligusticum spp.)
							4-(1,3-Butadiynyl)-4-cyclopentene-1,3-diol; (1R,3S)-form, 1-Ketone	C9H6O2	Metab. of Sistotrema raduloides
							Cyclopenta[c]pyran-7-carboxaldehyde	C9H6O2	Constit. of Kigelia pinnata and Stereospermum personatum
							3,4-Nonadiene-6,8-diynoic acid	C9H6O2
							3,4-Nonadiene-6,8-diynoic acid; (+)-form	C9H6O2	Metab. from Aleurodiscus roseus
							4,6,8-Nonatriynoic acid	C9H6O2	Isol. from cultures of Serpula lacrymans
							2-Nonene-4,6,8-triyn-1-ol; (E)-form, 2,3-Epoxide	C9H6O2	Metab. of Coprinus quadrifolius and Polyporus biformis
							2,4,6-Octatriynoic acid; Me ester	C9H6O2
P	5962	151.035	1.49858	C3H6N2O5	150.028					251778	323959	744065	173504	1.09656e+06	1.37523e+06	558615	1.02534e+06	1.48692e+06	1.14455e+06
P	692	154.412	1.63735		153.405					342518	1934.85	0	0	2652.8	2423.69	1930.93	3993.4	7729.5	2056.14
P	926	154.412	1.59194		153.405					323793	1934.85	1430.09	0	2652.8	2423.69	1930.93	3993.4	7729.5	2056.14
P	992	154.412	1.18852		153.405					162941	745.788	206.417	807.044	291.492	2423.69	168.164	2729.25	4796.19	2056.14
N	183	153.019	7.00666	C7H6O4;2,5-Dihydroxybenzoic acid; LC-ESI-QTOF; MS;2,5-Dihydroxybenzoic acid; LC-ESI-QTOF; MS2; CE:10 eV; [M-H]-;Gentisic acid; LC-ESI-Q; MS; NEG; 15 V;Gentisic acid; LC-ESI-Q; MS; NEG; 30 V;Gentisic acid; LC-ESI-Q; MS; NEG; 45 V;Gentisic acid; LC-ESI-Q; MS; NEG; 60 V, 75 V;Gentisic acid; LC-ESI-QQ; MS2; CE:10 V; [M-H]-;Gentisic acid; LC-ESI-QQ; MS2; CE:20 V; [M-H]-;Gentisic acid; LC-ESI-QQ; MS2; …	154.027	0.647291	1,2,4,5-Benzenetetrol; 1,2-Methylene ether	C7H6O4		171109	195818	29179.3	54746.9	123792	45150.9	3010.05	10834.2	24496.4	507.892
							3,6-Dihydro-3,5-dihydroxy-2H-pyran-2-one; (-)-form, 5-O-Ethynyl	C7H6O4	Prod. by an unidentified marine fungus, Y26-02
							2,3-Dihydroxybenzoic acid	C7H6O4	Occurs in various plant spp. incl. Erythraea centaurium (preferred genus name Centaurium), Vinca minor and Gentiana lutea. Prod by microorganisms Streptomyces sp. Hi689-Sp6, Acinetobacter calcoaceticus, Brucella abortus, Aspergillus sojae, Bacillus sp., Rhizobium sp. and Penicillium roquefortii
							2,4-Dihydroxybenzoic acid	C7H6O4	Constit. of Pterocarpus santalinus and Adenanthera pavonina
							2,5-Dihydroxybenzoic acid	C7H6O4	Widely distributed in higher plants. Metab. of Penicillium griseofulvum . Metab. of 2-Hydroxybenzoic acid
							2,6-Dihydroxybenzoic acid	C7H6O4
							3,4-Dihydroxybenzoic acid	C7H6O4	Can be extracted from lignin. Isol. in free state from various higher plants, e.g. Dodonaea viscosa, Fagopyrum and Alnus spp. and some Allium spp.
							3,5-Dihydroxybenzoic acid	C7H6O4	Constit. of Arachis hypogaea (peanuts) and Cicer arietinum (chickpea) seeds. Also present in Pterocarpus santilinus
							2,3-Dihydroxy-5-methyl-1,4-benzoquinone	C7H6O4	Prod. by Aspergillus fumigatus and Penicillium spinulosum
							2,5-Dihydroxy-3-methyl-1,4-benzoquinone	C7H6O4	Isol. from cultures of Aspergillus cerrinus, Aspergillus fumigatus and Aspergillus terreus. Constit. of Embelia schimperi
							3,5-Dihydroxy-2-methyl-1,4-benzoquinone	C7H6O4
							1,7-Dioxaspiro[4.4]non-2-ene-4,8-dione	C7H6O4
							1,7-Dioxaspiro[4.4]non-2-ene-4,8-dione; (-)-form	C7H6O4	Prod. by Xylaria longiana
							Grammicin	C7H6O4	Prod. by Xylaria grammica
							3-Hydroxy-2H-pyran-2-one; Ac	C7H6O4
							3-Hydroxy-4H-pyran-4-one; Ac	C7H6O4
							Isopatulin	C7H6O4	Intermed. in biosynth. of Patulin from Penicillium urticae
							4-Oxo-4H-pyran-3-acetic acid	C7H6O4	Prod. by Pestalotiopsis sp. HC02, Xylaria grammica and Xylaria sp. MF 5809
							Patulin	C7H6O4	Produced by several fungi, e.g. Aspergillus clavatus, Aspergillus terreus, a marine Aspergillus varians, Penicillium patulum, Penicillium griseofulvum and Byssochlamys nivea
							Phyllostin	C7H6O4
							Phyllostin; (±)-form	C7H6O4
							Phyllostin; (-)-form	C7H6O4	Metab. of Phyllosticta spp.
							Terreic acid	C7H6O4
							Terreic acid; (±)-form	C7H6O4
							Terreic acid; (-)-form	C7H6O4	Prod. by Aspergillus terreus and other Aspergillus spp.
							Terreic acid; (+)-form	C7H6O4
							2,3,6-Trihydroxybenzaldehyde	C7H6O4
							2,4,5-Trihydroxybenzaldehyde	C7H6O4	Prod. by Cyathus helenae. Isol. from the heartwood of Caesalpinia sappan
							3,4,5-Trihydroxybenzaldehyde	C7H6O4	Constit. of the fungus Boletus scaber. Prod. by Streptomyces lincolnensis
							2,3,4-Trihydroxy-2,4,6-cycloheptatrien-1-one	C7H6O4	Prod. by Streptomyces tropolofaciens
P	8759	155.107	3.78999	C9H14O2	154.099	-0.580307	Arbusculone	C9H14O2		0	0	0	0	0	0	0	0	283993	0
							Arbusculone; (2R*,5R*)-form	C9H14O2	Constit. of Artemisia spp.
							Arbusculone; (2R*,5S*)-form	C9H14O2	Constit. of Artemisia spp.
							Bicyclo[2.2.1]heptan-2-ol; (1RS,2RS,4SR)-form, Ac	C9H14O2
							Bicyclo[2.2.1]heptan-2-ol; (1RS,2SR,4SR)-form, Ac	C9H14O2
							Bicyclo[2.2.1]heptan-2-ol; (1R,2R,4S)-form, Ac	C9H14O2
							Boschnialactone	C9H14O2	Constit. of Boschniakia rossica
							3-Butyldihydro-4-methylene-2(3H)-furanone	C9H14O2
							3-Butyldihydro-4-methylene-2(3H)-furanone; (+)-form	C9H14O2	Isol. from Hypoxylon serpens
							3-Butyldihydro-4-methylene-2(3H)-furanone; (+)-form, Δ3-Isomer	C9H14O2	Isol. from Geniculosporium sp. 9910, Hypoxylon serpens and a xylariaceous endophytic fungus strain CBS 120381
							3-Butyl-5-methyl-5H-furan-2-one	C9H14O2
							3-Butyl-5-methyl-5H-furan-2-one; (S)-form	C9H14O2	Metab. of Streptomyces griseus
							4-Cyclohepten-1-ol; Ac	C9H14O2
							3-Cyclohexene-1,2-diol; (1RS,2SR)-form, Isopropylidene	C9H14O2
							Dihydro-5-(2-pentenyl)-2(3H)-furanone	C9H14O2
							Dihydro-5-(2-pentenyl)-2(3H)-furanone; (Z)-form	C9H14O2	Isol. from tuberose absolute (from Polianthes tuberosa) and from Greek tobacco (Nicotiana tabacum). Constit. of the pheromone of Aphomia sociella
							2-(3,4-Dihydro-2H-pyran-4-yl)-3-buten-1-ol	C9H14O2
							2-(3,4-Dihydro-2H-pyran-4-yl)-3-buten-1-ol; (2S,4'S)-form	C9H14O2	Constit. of Swertia japonica
							2-(3,4-Dihydro-2H-pyran-4-yl)-3-buten-1-ol; (2R,4'S)-form	C9H14O2	Constit. of Swertia japonica
							2,6-Dimethyl-2,5-heptadienoic acid	C9H14O2
							2,6-Dimethyl-2,5-heptadienoic acid; (E)-form	C9H14O2	Constit. of Passiflora quadrangularis (giant grandilla)
							3-Ethenyl-3,4-dihydro-2H-pyran-4-ethanol	C9H14O2
							3-Ethenyl-3,4-dihydro-2H-pyran-4-ethanol; (3S,4R)-form	C9H14O2	Constit. of Swertia japonica
							3-Ethenyl-3,4-dihydro-2H-pyran-4-ethanol; (3R,4R)-form	C9H14O2	Constit. of Swertia japonica
							7-Ethyl-5-methyl-6,8-dioxabicyclo[3.2.1]oct-3-ene	C9H14O2
							7-Ethyl-5-methyl-6,8-dioxabicyclo[3.2.1]oct-3-ene; (1S,5R,7S)-form	C9H14O2
							7-Ethyl-5-methyl-6,8-dioxabicyclo[3.2.1]oct-3-ene; (1R,5S,7R)-form	C9H14O2	Testosterone dependent constit. of adult male mouse (Mus musculus) urine
							5-(2-Furanyl)-1-pentanol	C9H14O2
							2,4-Heptadienoic acid; (2E,4Z)-form, Et ester	C9H14O2
							2,4-Heptadienoic acid; (E,E)-form, Et ester	C9H14O2
							2,4-Hexadienoic acid; (2E,4E)-form, Isopropyl ester	C9H14O2
							2,4-Hexadienoic acid; (2E,4E)-form, Propyl ester	C9H14O2
							2,4-Hexadien-1-ol; (2E,4E)-form, Propanoyl	C9H14O2	Isol. from the scent glands of various Heteroptera
							2,4-Hexadien-1-ol; (ξ)-form, Propanoyl	C9H14O2
							2-Hexenoic acid; (E)-form, 2-Propenyl ester	C9H14O2
							3-Hexenoic acid; (E)-form, 2-Propenyl ester	C9H14O2	Constit. of the rhizomes of Ligusticum chuanxiong
							4-Hydroxy-2-cyclopenten-1-one; (±)-form, tert-Butyl ether	C9H14O2
							4-Hydroxy-2-cyclopenten-1-one; (R)-form, tert-Butyl ether	C9H14O2
							5-Hydroxy-3-isopropyl-2-cyclohexen-1-one	C9H14O2
							5-Hydroxy-3-isopropyl-2-cyclohexen-1-one; (ξ)-form	C9H14O2
							6-Hydroxy-6-methyl-3,7-octadien-2-one	C9H14O2
							6-Hydroxy-6-methyl-3,7-octadien-2-one; (E)-form	C9H14O2	Constit. of Calea rotundifolia, Artemisia schimperi and a Schistostephium sp.
							1-Hydroxy-2-nonyn-4-one	C9H14O2	Prod. by Ischnoderma benzoinum
							10-Hydroxy-8-nor-2-fenchanone	C9H14O2
							4-Hydroxy-2,6,6-trimethyl-2-cyclohexen-1-one	C9H14O2
							4-Hydroxy-2,6,6-trimethyl-2-cyclohexen-1-one; (±)-form	C9H14O2
							4-Hydroxy-2,6,6-trimethyl-2-cyclohexen-1-one; (S)-form	C9H14O2	Constit. of Crocus sativus (saffron) pollen
							4-Hydroxy-2,6,6-trimethyl-2-cyclohexen-1-one; (R)-form	C9H14O2
							4-Hydroxy-3,5,5-trimethyl-2-cyclohexen-1-one	C9H14O2
							4-Hydroxy-3,5,5-trimethyl-2-cyclohexen-1-one; (S)-form	C9H14O2
							4-Hydroxy-3,5,5-trimethyl-2-cyclohexen-1-one; (R)-form	C9H14O2
							4-Methylcyclohexanone; Enol acetate	C9H14O2
							1-Methyl-2-cyclohexen-1-ol; (±)-form, Ac	C9H14O2
							2-Methyl-2-cyclohexen-1-ol; (±)-form, Ac	C9H14O2
							2-Methyl-2,4-hexadienoic acid; (2Z,4E)-form, Et ester	C9H14O2
							2-Methyl-2,4-hexadienoic acid; (2E,4E)-form, Et ester	C9H14O2
							6-Methyl-2,4-octadienoic acid	C9H14O2
							6-Methyl-2,4-octadienoic acid; (2E,4E,6S)-form	C9H14O2	Metab. of Dendryphiella salina
							7-Methyl-2,4-octadienoic acid	C9H14O2
							7-Methyl-2,4-octadienoic acid; (2E,4E)-form	C9H14O2
							3-Methyl-2-oxabicyclo[3.3.1]nonan-7-one	C9H14O2	Isol. from an endophytic fungus related to Talaromyces sp.
							2-Methyl-2-propenoic acid; Cyclobutylmethyl ester	C9H14O2
							2-Methyl-2-propenoic acid; Cyclopentyl ester	C9H14O2
							Mitsugashiwalactone	C9H14O2	Constit. of Boschniakia rossica
							Mitsugashiwalactone; 8-Epimer	C9H14O2	Isol. from Menyanthes trifoliata
							2,6-Nonadienoic acid	C9H14O2
							2,6-Nonadienoic acid; (2E,6Z)-form	C9H14O2	Constit. of Nicotiana tabacum (Turkish and Burley tobacco). Trace component of hairpencils of male Amauris spp. butterfly
							4,6,8-Nonatriene-2,3-diol	C9H14O2	Prod. by Aspergillus ochraceus
							3-Nonene-2,5-dione	C9H14O2
							3-Nonene-2,5-dione; (E)-form	C9H14O2	Constit. of the cephalic gland of the bees Oxytrigona (Trigona) spp.
							8-Nonynoic acid	C9H14O2	Constit. of Hibiscus rosa-sinensis
							2,4-Octadienoic acid; (2E,4E)-form, Me ester	C9H14O2
							4,7-Octadienoic acid; (E)-form, Me ester	C9H14O2
							5-Pentyl-2(3H)-furanone	C9H14O2	Constit. of Ceratophyllum demersum, Cynanchum stauntonii and Vallisneria spiralis
							2-Propenoic acid; Cyclohexyl ester	C9H14O2
							2,2,6-Trimethyl-1,4-cyclohexanedione	C9H14O2
							2,2,6-Trimethyl-1,4-cyclohexanedione; (ξ)-form	C9H14O2	Constit. of saffron, Crocus sativus, tobacco and other plant spp.
							2,2,6-Trimethyl-1,4-cyclohexanedione; (R)-form	C9H14O2
							2,2,3-Trimethyl-3-cyclopentene-1-carboxylic acid	C9H14O2
							2,2,3-Trimethyl-3-cyclopentene-1-carboxylic acid; (-)-form	C9H14O2
							2,2,3-Trimethyl-3-cyclopentene-1-carboxylic acid; (±)-form	C9H14O2
							2,2,3-Trimethyl-3-cyclopentene-1-carboxylic acid; (+)-form	C9H14O2
							4-Vinyl-2,8-dioxabicyclo[3.3.1]nonane	C9H14O2
							4-Vinyl-2,8-dioxabicyclo[3.3.1]nonane; (1R,4R,5R)-form	C9H14O2	Constit. of Swertia japonica
							4-Vinyl-2,8-dioxabicyclo[3.3.1]nonane; (1R,4R,5R)-form, Δ4,10-Isomer (4E-)	C9H14O2	Constit. of Swertia japonica
							4-Vinyl-2,8-dioxabicyclo[3.3.1]nonane; (1R,4S,5R)-form	C9H14O2	Constit. of Swertia japonica
P	8748	155.107	2.68013	C9H14O2	154.099	-0.527316	Arbusculone	C9H14O2		0	0	0	0	0	0	0	0	138813	0
							Arbusculone; (2R*,5R*)-form	C9H14O2	Constit. of Artemisia spp.
							Arbusculone; (2R*,5S*)-form	C9H14O2	Constit. of Artemisia spp.
							Bicyclo[2.2.1]heptan-2-ol; (1RS,2RS,4SR)-form, Ac	C9H14O2
							Bicyclo[2.2.1]heptan-2-ol; (1RS,2SR,4SR)-form, Ac	C9H14O2
							Bicyclo[2.2.1]heptan-2-ol; (1R,2R,4S)-form, Ac	C9H14O2
							Boschnialactone	C9H14O2	Constit. of Boschniakia rossica
							3-Butyldihydro-4-methylene-2(3H)-furanone	C9H14O2
							3-Butyldihydro-4-methylene-2(3H)-furanone; (+)-form	C9H14O2	Isol. from Hypoxylon serpens
							3-Butyldihydro-4-methylene-2(3H)-furanone; (+)-form, Δ3-Isomer	C9H14O2	Isol. from Geniculosporium sp. 9910, Hypoxylon serpens and a xylariaceous endophytic fungus strain CBS 120381
							3-Butyl-5-methyl-5H-furan-2-one	C9H14O2
							3-Butyl-5-methyl-5H-furan-2-one; (S)-form	C9H14O2	Metab. of Streptomyces griseus
							4-Cyclohepten-1-ol; Ac	C9H14O2
							3-Cyclohexene-1,2-diol; (1RS,2SR)-form, Isopropylidene	C9H14O2
							Dihydro-5-(2-pentenyl)-2(3H)-furanone	C9H14O2
							Dihydro-5-(2-pentenyl)-2(3H)-furanone; (Z)-form	C9H14O2	Isol. from tuberose absolute (from Polianthes tuberosa) and from Greek tobacco (Nicotiana tabacum). Constit. of the pheromone of Aphomia sociella
							2-(3,4-Dihydro-2H-pyran-4-yl)-3-buten-1-ol	C9H14O2
							2-(3,4-Dihydro-2H-pyran-4-yl)-3-buten-1-ol; (2S,4'S)-form	C9H14O2	Constit. of Swertia japonica
							2-(3,4-Dihydro-2H-pyran-4-yl)-3-buten-1-ol; (2R,4'S)-form	C9H14O2	Constit. of Swertia japonica
							2,6-Dimethyl-2,5-heptadienoic acid	C9H14O2
							2,6-Dimethyl-2,5-heptadienoic acid; (E)-form	C9H14O2	Constit. of Passiflora quadrangularis (giant grandilla)
							3-Ethenyl-3,4-dihydro-2H-pyran-4-ethanol	C9H14O2
							3-Ethenyl-3,4-dihydro-2H-pyran-4-ethanol; (3S,4R)-form	C9H14O2	Constit. of Swertia japonica
							3-Ethenyl-3,4-dihydro-2H-pyran-4-ethanol; (3R,4R)-form	C9H14O2	Constit. of Swertia japonica
							7-Ethyl-5-methyl-6,8-dioxabicyclo[3.2.1]oct-3-ene	C9H14O2
							7-Ethyl-5-methyl-6,8-dioxabicyclo[3.2.1]oct-3-ene; (1S,5R,7S)-form	C9H14O2
							7-Ethyl-5-methyl-6,8-dioxabicyclo[3.2.1]oct-3-ene; (1R,5S,7R)-form	C9H14O2	Testosterone dependent constit. of adult male mouse (Mus musculus) urine
							5-(2-Furanyl)-1-pentanol	C9H14O2
							2,4-Heptadienoic acid; (2E,4Z)-form, Et ester	C9H14O2
							2,4-Heptadienoic acid; (E,E)-form, Et ester	C9H14O2
							2,4-Hexadienoic acid; (2E,4E)-form, Isopropyl ester	C9H14O2
							2,4-Hexadienoic acid; (2E,4E)-form, Propyl ester	C9H14O2
							2,4-Hexadien-1-ol; (2E,4E)-form, Propanoyl	C9H14O2	Isol. from the scent glands of various Heteroptera
							2,4-Hexadien-1-ol; (ξ)-form, Propanoyl	C9H14O2
							2-Hexenoic acid; (E)-form, 2-Propenyl ester	C9H14O2
							3-Hexenoic acid; (E)-form, 2-Propenyl ester	C9H14O2	Constit. of the rhizomes of Ligusticum chuanxiong
							4-Hydroxy-2-cyclopenten-1-one; (±)-form, tert-Butyl ether	C9H14O2
							4-Hydroxy-2-cyclopenten-1-one; (R)-form, tert-Butyl ether	C9H14O2
							5-Hydroxy-3-isopropyl-2-cyclohexen-1-one	C9H14O2
							5-Hydroxy-3-isopropyl-2-cyclohexen-1-one; (ξ)-form	C9H14O2
							6-Hydroxy-6-methyl-3,7-octadien-2-one	C9H14O2
							6-Hydroxy-6-methyl-3,7-octadien-2-one; (E)-form	C9H14O2	Constit. of Calea rotundifolia, Artemisia schimperi and a Schistostephium sp.
							1-Hydroxy-2-nonyn-4-one	C9H14O2	Prod. by Ischnoderma benzoinum
							10-Hydroxy-8-nor-2-fenchanone	C9H14O2
							4-Hydroxy-2,6,6-trimethyl-2-cyclohexen-1-one	C9H14O2
							4-Hydroxy-2,6,6-trimethyl-2-cyclohexen-1-one; (±)-form	C9H14O2
							4-Hydroxy-2,6,6-trimethyl-2-cyclohexen-1-one; (S)-form	C9H14O2	Constit. of Crocus sativus (saffron) pollen
							4-Hydroxy-2,6,6-trimethyl-2-cyclohexen-1-one; (R)-form	C9H14O2
							4-Hydroxy-3,5,5-trimethyl-2-cyclohexen-1-one	C9H14O2
							4-Hydroxy-3,5,5-trimethyl-2-cyclohexen-1-one; (S)-form	C9H14O2
							4-Hydroxy-3,5,5-trimethyl-2-cyclohexen-1-one; (R)-form	C9H14O2
							4-Methylcyclohexanone; Enol acetate	C9H14O2
							1-Methyl-2-cyclohexen-1-ol; (±)-form, Ac	C9H14O2
							2-Methyl-2-cyclohexen-1-ol; (±)-form, Ac	C9H14O2
							2-Methyl-2,4-hexadienoic acid; (2Z,4E)-form, Et ester	C9H14O2
							2-Methyl-2,4-hexadienoic acid; (2E,4E)-form, Et ester	C9H14O2
							6-Methyl-2,4-octadienoic acid	C9H14O2
							6-Methyl-2,4-octadienoic acid; (2E,4E,6S)-form	C9H14O2	Metab. of Dendryphiella salina
							7-Methyl-2,4-octadienoic acid	C9H14O2
							7-Methyl-2,4-octadienoic acid; (2E,4E)-form	C9H14O2
							3-Methyl-2-oxabicyclo[3.3.1]nonan-7-one	C9H14O2	Isol. from an endophytic fungus related to Talaromyces sp.
							2-Methyl-2-propenoic acid; Cyclobutylmethyl ester	C9H14O2
							2-Methyl-2-propenoic acid; Cyclopentyl ester	C9H14O2
							Mitsugashiwalactone	C9H14O2	Constit. of Boschniakia rossica
							Mitsugashiwalactone; 8-Epimer	C9H14O2	Isol. from Menyanthes trifoliata
							2,6-Nonadienoic acid	C9H14O2
							2,6-Nonadienoic acid; (2E,6Z)-form	C9H14O2	Constit. of Nicotiana tabacum (Turkish and Burley tobacco). Trace component of hairpencils of male Amauris spp. butterfly
							4,6,8-Nonatriene-2,3-diol	C9H14O2	Prod. by Aspergillus ochraceus
							3-Nonene-2,5-dione	C9H14O2
							3-Nonene-2,5-dione; (E)-form	C9H14O2	Constit. of the cephalic gland of the bees Oxytrigona (Trigona) spp.
							8-Nonynoic acid	C9H14O2	Constit. of Hibiscus rosa-sinensis
							2,4-Octadienoic acid; (2E,4E)-form, Me ester	C9H14O2
							4,7-Octadienoic acid; (E)-form, Me ester	C9H14O2
							5-Pentyl-2(3H)-furanone	C9H14O2	Constit. of Ceratophyllum demersum, Cynanchum stauntonii and Vallisneria spiralis
							2-Propenoic acid; Cyclohexyl ester	C9H14O2
							2,2,6-Trimethyl-1,4-cyclohexanedione	C9H14O2
							2,2,6-Trimethyl-1,4-cyclohexanedione; (ξ)-form	C9H14O2	Constit. of saffron, Crocus sativus, tobacco and other plant spp.
							2,2,6-Trimethyl-1,4-cyclohexanedione; (R)-form	C9H14O2
							2,2,3-Trimethyl-3-cyclopentene-1-carboxylic acid	C9H14O2
							2,2,3-Trimethyl-3-cyclopentene-1-carboxylic acid; (-)-form	C9H14O2
							2,2,3-Trimethyl-3-cyclopentene-1-carboxylic acid; (±)-form	C9H14O2
							2,2,3-Trimethyl-3-cyclopentene-1-carboxylic acid; (+)-form	C9H14O2
							4-Vinyl-2,8-dioxabicyclo[3.3.1]nonane	C9H14O2
							4-Vinyl-2,8-dioxabicyclo[3.3.1]nonane; (1R,4R,5R)-form	C9H14O2	Constit. of Swertia japonica
							4-Vinyl-2,8-dioxabicyclo[3.3.1]nonane; (1R,4R,5R)-form, Δ4,10-Isomer (4E-)	C9H14O2	Constit. of Swertia japonica
							4-Vinyl-2,8-dioxabicyclo[3.3.1]nonane; (1R,4S,5R)-form	C9H14O2	Constit. of Swertia japonica
P	7782	156.014	1.50943		155.007					0	75705.1	209721	45006.2	169953	283629	147705	282707	500003	123158
P	710	159.969	0.592489		158.962					197956	13663.3	9019.82	18647.3	9412.66	4892.17	32613.3	4729.08	23393.1	19055.1
P	6672	160.133	1.99832	Pregabalin; LC-ESI-QFT; MS2; CE: 15; R=35000; [M+H]+;Pregabalin; LC-ESI-QFT; MS2; CE: 15; R=35000; [M-H]-;Pregabalin; LC-ESI-QFT; MS2; CE: 30; R=35000; [M+H]+;Pregabalin; LC-ESI-QFT; MS2; CE: 30; R=35000; [M-H]-;Pregabalin; LC-ESI-QFT; MS2; CE: 45; R=35000; [M+H]+	159.126	-0.522766	3-Aminobutanoic acid; (±)-form, tert-Butyl ester	C8H17NO2		0	0	30089.3	4419.72	13856.8	22088.7	79153.3	47502	12039.6	0
							3-Aminobutanoic acid; (±)-form, N,N-Di-Me, Et ester	C8H17NO2
							2-Amino-3,3-dimethylbutanoic acid; (±)-form, Et ester	C8H17NO2
							2-Amino-3,4-dimethylpentanoic acid; (2R,3S)-form, N-Me	C8H17NO2
							2-Amino-3,4-dimethylpentanoic acid; (2RS,3RS)-form, N-Me	C8H17NO2
							2-Amino-3,4-dimethylpentanoic acid; (2RS,3SR)-form, N-Me	C8H17NO2
							2-Amino-3,4-dimethylpentanoic acid; (2R,3R)-form, N-Me	C8H17NO2
							2-Amino-3,4-dimethylpentanoic acid; (2S,3S)-form, N-Me	C8H17NO2
							2-Amino-3,4-dimethylpentanoic acid; (2S,3R)-form, N-Me	C8H17NO2	Component of the antibiotics CKV22, Etamycin A and Triostin
							2-Amino-6-methylheptanoic acid	C8H17NO2
							2-Amino-6-methylheptanoic acid; (S)-form	C8H17NO2	Component of Longicatenamycin
							2-Amino-4-methyl-1-pentanol; (ξ)-form, N-Ac	C8H17NO2	Prod. by Streptomyces globisporus and Streptomyces griseus
							4-Aminooctanoic acid	C8H17NO2
							4-Aminooctanoic acid; (±)-form	C8H17NO2
							4-Aminooctanoic acid; (ξ)-form	C8H17NO2	Constit. of Cicer arietinum during germination
							5-Aminopentanoic acid; N,N,N-Tri-Me, betaine	C8H17NO2	Constit. of a red alga of the Florideophyceae
							4-Amino-2,3,4,6-tetradeoxy-erythro-hexose; α-D-Pyranose-form, Me glycoside, N-Me	C8H17NO2
							4-Amino-2,3,4,6-tetradeoxy-erythro-hexose; D-form, N,N-Di-Me	C8H17NO2	Constit. of Foromacidin A and its derivs.
							Glycine; Hexyl ester	C8H17NO2
							4-Hydroxyoctanoic acid; (±)-form, Amide	C8H17NO2
							8-Hydroxyoctanoic acid; Amide	C8H17NO2
							Isoleucine; (2RS,3SR)-form, Et ester	C8H17NO2
							Isoleucine; (2S,3S)-form, Et ester	C8H17NO2
							Isoleucine; (2R,3R)-form, Et ester	C8H17NO2
							Isoleucine; (2S,3R)-form, Et ester	C8H17NO2
							Leucine; (±)-form, Et ester	C8H17NO2
							Leucine; (S)-form, Et ester	C8H17NO2
							Leucine; (S)-form, N-Me, Me ester	C8H17NO2
							2-Methoxy-N-(3-methylbutyl)acetamide	C8H17NO2	Isol. from the rectal gland of male Dacus spp.
							1-Piperidinecarboxaldehyde; Di-Me acetal	C8H17NO2
							Valine; (S)-form, N-Tri-Me, betaine	C8H17NO2	Isol. from Callista brevisiphonata and Atrina pectinata
N	3568	158.979	1.49987		159.986					60976.1	87346.8	150550	62589.9	197051	212437	131332	204556	242161	225765
N	2249	158.991	15.7677		159.998					143669	936242	755872	1.74844e+06	4.75428e+06	837919	379337	107822	137280	402025
N	2305	158.991	12.5731		159.998					1.18409e+06	188940	278908	266388	3.02435e+06	573923	57025.2	23377.9	16790.9	203316
N	3299	158.991	11.909		159.998					691465	144379	357022	402339	197920	217011	411154	8245.1	38434.1	106851
N	3359	158.991	11.0643		159.998					418721	141034	313946	69933.6	156309	85727.3	419488	11341.3	36901.9	77595.8
P	8972	162.124	2.00879	C6H15N3O2	161.116					0	0	0	0	0	0	0	0	0	134338
N	2899	161.009	3.05087	C5H6O6	162.017	0.486988	2-Hydroxy-4-oxopentanedioic acid	C5H6O6		3288.79	13726.5	36579.2	831.058	6901.4	316652	1463.39	14523.8	47348.7	698.398
							2-Hydroxy-4-oxopentanedioic acid; (±)-form	C5H6O6
							2-Hydroxy-4-oxopentanedioic acid; (R)-form	C5H6O6	Isol. from microorganisms and plants (e.g. Oxalis pes-caprae, Phlox decussata)
							Hydroxypropanedioic acid; Ac	C5H6O6
P	2774	163.06	1.80055	(2R,3S)-2,3-Dimethylmalate; LC-ESI-QQ; MS2; CE:10 V; [M+H]+;(2R,3S)-2,3-Dimethylmalate; LC-ESI-QQ; MS2; CE:20 V; [M+H]+;(2R,3S)-2,3-Dimethylmalate; LC-ESI-QQ; MS2; CE:30 V; [M+H]+;(2R,3S)-2,3-Dimethylmalate; LC-ESI-QQ; MS2; CE:40 V; [M+H]+;(2R,3S)-2,3-Dimethylmalate; LC-ESI-QQ; MS2; CE:50 V; [M+H]+	162.053	-0.468832	1,5-Anhydrofructose	C6H10O5		11076.3	54617	368567	59197.3	83698.2	746351	471349	96976.1	831973	63133.1
							1,5-Anhydrofructose; D-form	C6H10O5	Exists in rat liver, fungi and algae. Precursor of 2-Hydroxy-2-(hydroxymethyl)-2H-pyran-3(6H)-one in Morchella vulgaris (morel) and of Echinosporin in Peziza echinospora
							3,6-Anhydrogalactose	C6H10O5
							3,6-Anhydrogalactose; L-form	C6H10O5
							3,6-Anhydrogalactose; β-D-Pyranose-form	C6H10O5
							3,6-Anhydrogalactose; α-L-Pyranose-form	C6H10O5
							3,6-Anhydrogalactose; α-D-Pyranose-form	C6H10O5
							3,6-Anhydrogalactose; D-form	C6H10O5	Present in carrageenans
							2,5-Anhydroidose	C6H10O5
							2,5-Anhydroidose; L-form	C6H10O5	Isol. from baker's yeast (Saccharomyces cerevisiae)
							1,6-Anhydromannose	C6H10O5
							1,6-Anhydromannose; β-D-Pyranose-form	C6H10O5	Occurs in Phytelephas macrocarpa
							1,6-Anhydromannose; β-D-Furanose-form	C6H10O5
							Cellulose	C6H10O5	The most abundant organic material found in plants forming the principal constit. of their cell walls giving them structural strength. Cotton is almost pure cellulose. Wood is the most important industrial source
							4-Deoxy-glycero-hexo-2,3-diulose	C6H10O5
							4-Deoxy-glycero-hexo-2,3-diulose; DL-form	C6H10O5	Isol. from the red alga Gracilariopsis lemaneiformis
							2-Deoxy-arabino-hexonic acid; D-form, 1,4-Lactone	C6H10O5
							3-Deoxy-threo-hexos-2-ulose	C6H10O5
							3-Deoxy-threo-hexos-2-ulose; β-D-Pyranose-form	C6H10O5
							3-Deoxy-threo-hexos-2-ulose; α-D-Pyranose-form	C6H10O5
							3-Deoxy-threo-hexos-2-ulose; α-D-Furanose-form	C6H10O5
							6-Deoxy-arabino-hexos-5-ulose	C6H10O5
							6-Deoxy-arabino-hexos-5-ulose; D-form	C6H10O5	Component of Hygromycin A
							6-Deoxy-arabino-hexos-5-ulose; D-Furanose-form	C6H10O5
							6-Deoxy-lyxo-hexos-2-ulose	C6H10O5
							6-Deoxy-lyxo-hexos-2-ulose; L-form	C6H10O5	Hydrolysis product of Angustmycin A
							6-Deoxymannonic acid; D-form, 1,4-Lactone	C6H10O5	Constit. of Coronilla varia
							6-Deoxymannonic acid; L-form, 1,4-Lactone	C6H10O5
							6-Deoxymannonic acid; L-form, 1,5-Lactone	C6H10O5
							Glycogen	C6H10O5	Distributed in the cell protoplasm. Found especially in the liver and rested muscle. Also occurs in insects and lower plants, e.g. fungi, yeasts.
							3-Hydroxy-3-methylpentanedioic acid	C6H10O5	Occurs free in Crotalaria dura and Crotalaria globifera, flax Linum utilatissimum and moss Tillandsia usneoides. Esterifying component of Dicrotaline
							Hydroxypropanedioic acid; Me ether, di-Me ester	C6H10O5
							Laminarin	C6H10O5
							Laminarin; Soluble-form	C6H10O5	Found in brown algae especially the Laminaria subgroup; isol. from Laminaria digitata
							Laminarin; Insoluble-form	C6H10O5	Found in brown algae especially the Laminaria subgroup; isol. from Laminaria cloustoni
							Lichenan	C6H10O5	Cell wall polysaccharide in the unicellular alga Monodus subterraneus. Also prod. by lichens
							Malic acid; (R)-form, Di-Me ester	C6H10O5
							Malic acid; (R)-form, 1-Et ester	C6H10O5
							Malic acid; (R)-form, Et ether	C6H10O5
							Malic acid; (S)-form, 1-Et ester	C6H10O5
							Malic acid; (S)-form, Et ether	C6H10O5
							Malic acid; (±)-form, Et ether	C6H10O5
							Mannan	C6H10O5	Occurs in custard apple, ebony and palms. Ivory nut mannan is a major product
							Streptose	C6H10O5
							Streptose; L-form	C6H10O5	Carbohydrate component of Streptomycin and Bluensomycin
							Streptose; β-L-Furanose-form	C6H10O5
							Tetrahydro-5,5-dihydroxy-2-(hydroxymethyl)-4H-pyran-4-one	C6H10O5
							Tetrahydro-5,5-dihydroxy-2-(hydroxymethyl)-4H-pyran-4-one; (S)-form	C6H10O5	Prod. by a Terfezia sp.
							2,4,5-Trihydroxy-2-(hydroxymethyl)pentanoic acid; (2R,4S)-form, 1,4-Lactone	C6H10O5
							2,4,5-Trihydroxy-2-(hydroxymethyl)pentanoic acid; (2S,4R)-form, 1,4-Lactone	C6H10O5
P	1795	163.06	1.87915	(2R,3S)-2,3-Dimethylmalate; LC-ESI-QQ; MS2; CE:10 V; [M+H]+;(2R,3S)-2,3-Dimethylmalate; LC-ESI-QQ; MS2; CE:20 V; [M+H]+;(2R,3S)-2,3-Dimethylmalate; LC-ESI-QQ; MS2; CE:30 V; [M+H]+;(2R,3S)-2,3-Dimethylmalate; LC-ESI-QQ; MS2; CE:40 V; [M+H]+;(2R,3S)-2,3-Dimethylmalate; LC-ESI-QQ; MS2; CE:50 V; [M+H]+	162.053	-0.438749	1,5-Anhydrofructose	C6H10O5		11076.3	247257	177868	59197.3	83698.2	208359	238197	96976.1	200488	63133.1
							1,5-Anhydrofructose; D-form	C6H10O5	Exists in rat liver, fungi and algae. Precursor of 2-Hydroxy-2-(hydroxymethyl)-2H-pyran-3(6H)-one in Morchella vulgaris (morel) and of Echinosporin in Peziza echinospora
							3,6-Anhydrogalactose	C6H10O5
							3,6-Anhydrogalactose; L-form	C6H10O5
							3,6-Anhydrogalactose; β-D-Pyranose-form	C6H10O5
							3,6-Anhydrogalactose; α-L-Pyranose-form	C6H10O5
							3,6-Anhydrogalactose; α-D-Pyranose-form	C6H10O5
							3,6-Anhydrogalactose; D-form	C6H10O5	Present in carrageenans
							2,5-Anhydroidose	C6H10O5
							2,5-Anhydroidose; L-form	C6H10O5	Isol. from baker's yeast (Saccharomyces cerevisiae)
							1,6-Anhydromannose	C6H10O5
							1,6-Anhydromannose; β-D-Pyranose-form	C6H10O5	Occurs in Phytelephas macrocarpa
							1,6-Anhydromannose; β-D-Furanose-form	C6H10O5
							Cellulose	C6H10O5	The most abundant organic material found in plants forming the principal constit. of their cell walls giving them structural strength. Cotton is almost pure cellulose. Wood is the most important industrial source
							4-Deoxy-glycero-hexo-2,3-diulose	C6H10O5
							4-Deoxy-glycero-hexo-2,3-diulose; DL-form	C6H10O5	Isol. from the red alga Gracilariopsis lemaneiformis
							2-Deoxy-arabino-hexonic acid; D-form, 1,4-Lactone	C6H10O5
							3-Deoxy-threo-hexos-2-ulose	C6H10O5
							3-Deoxy-threo-hexos-2-ulose; β-D-Pyranose-form	C6H10O5
							3-Deoxy-threo-hexos-2-ulose; α-D-Pyranose-form	C6H10O5
							3-Deoxy-threo-hexos-2-ulose; α-D-Furanose-form	C6H10O5
							6-Deoxy-arabino-hexos-5-ulose	C6H10O5
							6-Deoxy-arabino-hexos-5-ulose; D-form	C6H10O5	Component of Hygromycin A
							6-Deoxy-arabino-hexos-5-ulose; D-Furanose-form	C6H10O5
							6-Deoxy-lyxo-hexos-2-ulose	C6H10O5
							6-Deoxy-lyxo-hexos-2-ulose; L-form	C6H10O5	Hydrolysis product of Angustmycin A
							6-Deoxymannonic acid; D-form, 1,4-Lactone	C6H10O5	Constit. of Coronilla varia
							6-Deoxymannonic acid; L-form, 1,4-Lactone	C6H10O5
							6-Deoxymannonic acid; L-form, 1,5-Lactone	C6H10O5
							Glycogen	C6H10O5	Distributed in the cell protoplasm. Found especially in the liver and rested muscle. Also occurs in insects and lower plants, e.g. fungi, yeasts.
							3-Hydroxy-3-methylpentanedioic acid	C6H10O5	Occurs free in Crotalaria dura and Crotalaria globifera, flax Linum utilatissimum and moss Tillandsia usneoides. Esterifying component of Dicrotaline
							Hydroxypropanedioic acid; Me ether, di-Me ester	C6H10O5
							Laminarin	C6H10O5
							Laminarin; Soluble-form	C6H10O5	Found in brown algae especially the Laminaria subgroup; isol. from Laminaria digitata
							Laminarin; Insoluble-form	C6H10O5	Found in brown algae especially the Laminaria subgroup; isol. from Laminaria cloustoni
							Lichenan	C6H10O5	Cell wall polysaccharide in the unicellular alga Monodus subterraneus. Also prod. by lichens
							Malic acid; (R)-form, Di-Me ester	C6H10O5
							Malic acid; (R)-form, 1-Et ester	C6H10O5
							Malic acid; (R)-form, Et ether	C6H10O5
							Malic acid; (S)-form, 1-Et ester	C6H10O5
							Malic acid; (S)-form, Et ether	C6H10O5
							Malic acid; (±)-form, Et ether	C6H10O5
							Mannan	C6H10O5	Occurs in custard apple, ebony and palms. Ivory nut mannan is a major product
							Streptose	C6H10O5
							Streptose; L-form	C6H10O5	Carbohydrate component of Streptomycin and Bluensomycin
							Streptose; β-L-Furanose-form	C6H10O5
							Tetrahydro-5,5-dihydroxy-2-(hydroxymethyl)-4H-pyran-4-one	C6H10O5
							Tetrahydro-5,5-dihydroxy-2-(hydroxymethyl)-4H-pyran-4-one; (S)-form	C6H10O5	Prod. by a Terfezia sp.
							2,4,5-Trihydroxy-2-(hydroxymethyl)pentanoic acid; (2R,4S)-form, 1,4-Lactone	C6H10O5
							2,4,5-Trihydroxy-2-(hydroxymethyl)pentanoic acid; (2S,4R)-form, 1,4-Lactone	C6H10O5
N	628	161.046	5.2534	C6H10O5;(2R,3S)-2,3-Dimethylmalate; LC-ESI-QQ; MS2; CE:10 V; [M+H]+;(2R,3S)-2,3-Dimethylmalate; LC-ESI-QQ; MS2; CE:20 V; [M+H]+;(2R,3S)-2,3-Dimethylmalate; LC-ESI-QQ; MS2; CE:30 V; [M+H]+;(2R,3S)-2,3-Dimethylmalate; LC-ESI-QQ; MS2; CE:40 V; [M+H]+;(2R,3S)-2,3-Dimethylmalate; LC-ESI-QQ; MS2; CE:50 V; [M+H]+;1,6-Anhydro-beta-D-glucose; LC-ESI-QTOF; MS2; CE:30 V; [M-H]-;1,6-Anhydro-beta-D-glucose; L…	162.053	0.562162	1,5-Anhydrofructose	C6H10O5		49452.5	341652	33048.9	104496	120640	108289	22687.9	158401	63753.6	214636
							1,5-Anhydrofructose; D-form	C6H10O5	Exists in rat liver, fungi and algae. Precursor of 2-Hydroxy-2-(hydroxymethyl)-2H-pyran-3(6H)-one in Morchella vulgaris (morel) and of Echinosporin in Peziza echinospora
							3,6-Anhydrogalactose	C6H10O5
							3,6-Anhydrogalactose; L-form	C6H10O5
							3,6-Anhydrogalactose; β-D-Pyranose-form	C6H10O5
							3,6-Anhydrogalactose; α-L-Pyranose-form	C6H10O5
							3,6-Anhydrogalactose; α-D-Pyranose-form	C6H10O5
							3,6-Anhydrogalactose; D-form	C6H10O5	Present in carrageenans
							2,5-Anhydroidose	C6H10O5
							2,5-Anhydroidose; L-form	C6H10O5	Isol. from baker's yeast (Saccharomyces cerevisiae)
							1,6-Anhydromannose	C6H10O5
							1,6-Anhydromannose; β-D-Pyranose-form	C6H10O5	Occurs in Phytelephas macrocarpa
							1,6-Anhydromannose; β-D-Furanose-form	C6H10O5
							Cellulose	C6H10O5	The most abundant organic material found in plants forming the principal constit. of their cell walls giving them structural strength. Cotton is almost pure cellulose. Wood is the most important industrial source
							4-Deoxy-glycero-hexo-2,3-diulose	C6H10O5
							4-Deoxy-glycero-hexo-2,3-diulose; DL-form	C6H10O5	Isol. from the red alga Gracilariopsis lemaneiformis
							2-Deoxy-arabino-hexonic acid; D-form, 1,4-Lactone	C6H10O5
							3-Deoxy-threo-hexos-2-ulose	C6H10O5
							3-Deoxy-threo-hexos-2-ulose; β-D-Pyranose-form	C6H10O5
							3-Deoxy-threo-hexos-2-ulose; α-D-Pyranose-form	C6H10O5
							3-Deoxy-threo-hexos-2-ulose; α-D-Furanose-form	C6H10O5
							6-Deoxy-arabino-hexos-5-ulose	C6H10O5
							6-Deoxy-arabino-hexos-5-ulose; D-form	C6H10O5	Component of Hygromycin A
							6-Deoxy-arabino-hexos-5-ulose; D-Furanose-form	C6H10O5
							6-Deoxy-lyxo-hexos-2-ulose	C6H10O5
							6-Deoxy-lyxo-hexos-2-ulose; L-form	C6H10O5	Hydrolysis product of Angustmycin A
							6-Deoxymannonic acid; D-form, 1,4-Lactone	C6H10O5	Constit. of Coronilla varia
							6-Deoxymannonic acid; L-form, 1,4-Lactone	C6H10O5
							6-Deoxymannonic acid; L-form, 1,5-Lactone	C6H10O5
							Glycogen	C6H10O5	Distributed in the cell protoplasm. Found especially in the liver and rested muscle. Also occurs in insects and lower plants, e.g. fungi, yeasts.
							3-Hydroxy-3-methylpentanedioic acid	C6H10O5	Occurs free in Crotalaria dura and Crotalaria globifera, flax Linum utilatissimum and moss Tillandsia usneoides. Esterifying component of Dicrotaline
							Hydroxypropanedioic acid; Me ether, di-Me ester	C6H10O5
							Laminarin	C6H10O5
							Laminarin; Soluble-form	C6H10O5	Found in brown algae especially the Laminaria subgroup; isol. from Laminaria digitata
							Laminarin; Insoluble-form	C6H10O5	Found in brown algae especially the Laminaria subgroup; isol. from Laminaria cloustoni
							Lichenan	C6H10O5	Cell wall polysaccharide in the unicellular alga Monodus subterraneus. Also prod. by lichens
							Malic acid; (R)-form, Di-Me ester	C6H10O5
							Malic acid; (R)-form, 1-Et ester	C6H10O5
							Malic acid; (R)-form, Et ether	C6H10O5
							Malic acid; (S)-form, 1-Et ester	C6H10O5
							Malic acid; (S)-form, Et ether	C6H10O5
							Malic acid; (±)-form, Et ether	C6H10O5
							Mannan	C6H10O5	Occurs in custard apple, ebony and palms. Ivory nut mannan is a major product
							Streptose	C6H10O5
							Streptose; L-form	C6H10O5	Carbohydrate component of Streptomycin and Bluensomycin
							Streptose; β-L-Furanose-form	C6H10O5
							Tetrahydro-5,5-dihydroxy-2-(hydroxymethyl)-4H-pyran-4-one	C6H10O5
							Tetrahydro-5,5-dihydroxy-2-(hydroxymethyl)-4H-pyran-4-one; (S)-form	C6H10O5	Prod. by a Terfezia sp.
							2,4,5-Trihydroxy-2-(hydroxymethyl)pentanoic acid; (2R,4S)-form, 1,4-Lactone	C6H10O5
							2,4,5-Trihydroxy-2-(hydroxymethyl)pentanoic acid; (2S,4R)-form, 1,4-Lactone	C6H10O5
P	4339	165.055	9.3286	2-Coumaric acid; LC-ESI-QQ; MS2; CE:10 V; [M-H]-;2-Coumaric acid; LC-ESI-QQ; MS2; CE:20 V; [M-H]-;2-Coumaric acid; LC-ESI-QQ; MS2; CE:30 V; [M-H]-;2-Coumaric acid; LC-ESI-QQ; MS2; CE:40 V; [M-H]-;2-Coumaric acid; LC-ESI-QQ; MS2; CE:50 V; [M-H]-	164.047	-0.214712	5-Acetyl-2-hydroxybenzaldehyde	C9H8O3	Constit. of Senecio graveolens	0	0	0	79847.5	185400	0	0	825.475	0	516.254
							4-Acetyltropolone	C9H8O3	Isol. from Thujopsis dolabrata var. hondai
							4H-1-Benzopyran-6,7-diol	C9H8O3
							2,3-Dihydro-8-hydroxy-4H-1-benzopyran-4-one	C9H8O3
							3,4-Dihydroxyphenylacetaldehyde; Methylene ether	C9H8O3
							3-(2,3-Dihydroxyphenyl)-2-propenal	C9H8O3
							3-(2,3-Dihydroxyphenyl)-2-propenal; (E)-form	C9H8O3
							3-(2,4-Dihydroxyphenyl)-2-propenal	C9H8O3
							3-(2,4-Dihydroxyphenyl)-2-propenal; (E)-form	C9H8O3
							3-(2,4-Dihydroxyphenyl)-2-propenal; (ξ)-form	C9H8O3
							3-(3,4-Dihydroxyphenyl)-2-propenal	C9H8O3
							3-(3,4-Dihydroxyphenyl)-2-propenal; (E)-form	C9H8O3
							2,3-Epoxy-6,8-nonadiynoic acid	C9H8O3
							Hydroxyacetaldehyde; Benzoyl	C9H8O3
							2-Hydroxybenzaldehyde; Ac	C9H8O3
							4-Hydroxybenzaldehyde; Ac	C9H8O3
							4-Hydroxy-1,3-benzenedicarboxaldehyde; Me ether	C9H8O3
							8-Hydroxy-1H-2-benzopyran-1-one; 3,4-Dihydro	C9H8O3	Found in the defence secretion of the beetle, Apsena pubescens
							4-Hydroxy-1(3H)-isobenzofuranone; Me ether	C9H8O3	Prod. by Streptomyces sp. ICBB8309
							7-Hydroxy-1(3H)-isobenzofuranone; Me ether	C9H8O3
							7-Hydroxy-4-methyl-1(3H)-isobenzofuranone	C9H8O3	Prod. by a Valsa sp.
							9-Hydroxy-7-nonene-3,5-diynoic acid	C9H8O3
							9-Hydroxy-7-nonene-3,5-diynoic acid; (Z)-form	C9H8O3	Isol. from culture fluids of Fistulina pallida
							9-Hydroxy-7-nonene-3,5-diynoic acid; (E)-form	C9H8O3	Found in oil of Poria selecta. Isol. from extracts of culture fluids of Fistulina pallida
							8-Hydroxy-2-octene-4,6-diynoic acid; (E)-form, Me ester	C9H8O3
							3-(3-Hydroxyphenoxy)-2-propenal	C9H8O3	Constit. of Artemisia subdigitata
							2-(4-Hydroxyphenyl)-2-oxoacetaldehyde; Me ether	C9H8O3
							2-(4-Hydroxyphenyl)-2-propenoic acid	C9H8O3
							3-(2-Hydroxyphenyl)-2-propenoic acid	C9H8O3
							3-(2-Hydroxyphenyl)-2-propenoic acid; (Z)-form	C9H8O3
							3-(2-Hydroxyphenyl)-2-propenoic acid; (E)-form	C9H8O3	Occurs in many plants e.g. Melilotus officinalis and Angraecum fragrans. Intermed. in biosynth. of coumarins
							3-(3-Hydroxyphenyl)-2-propenoic acid	C9H8O3
							3-(3-Hydroxyphenyl)-2-propenoic acid; (Z)-form	C9H8O3
							3-(3-Hydroxyphenyl)-2-propenoic acid; (E)-form	C9H8O3	Present in roots of Citrus sinensis (orange), Citrus limon (lemon) and Citrus paradisi (grapefruit)
							3-(4-Hydroxyphenyl)-2-propenoic acid	C9H8O3
							3-(4-Hydroxyphenyl)-2-propenoic acid; (E)-form	C9H8O3	Widespread in plants, e.g. peel of black cherry (Prunus serotina), lentil seeds and from red clover (Trifolium pratense) and Daviesia latifolia. Occurs as many glycosides. Found by Bate-Smith in 48% of investigated dicotyledonous and 55% of monocotyledonous spp.
							3-(4-Hydroxyphenyl)-2-propenoic acid; (ξ)-form	C9H8O3
							3-(4-Hydroxyphenyl)-2-propenoic acid; (Z)-form	C9H8O3	Found in Larix sibirica bark and Miscanthus floridulus
							3',4'-Methylenedioxyacetophenone	C9H8O3	Constit. of Ruta angustifolia
							4,6,8-Nonatriyne-1,2,3-triol	C9H8O3
							4,6,8-Nonatriyne-1,2,3-triol; (2S,3R)-form	C9H8O3	Metab. of Coprinus quadrifidus
							4,6,8-Nonatriyne-1,2,3-triol; (2S,3S)-form	C9H8O3	Metab. of Aleurodiscus roseus
							Oxoacetic acid; Benzyl ester	C9H8O3
							2-Oxo-2-phenylacetic acid; Me ester	C9H8O3
							2-Oxo-3-phenylpropanoic acid	C9H8O3	Occurs in plants, prod. by Pseudomonas and other microorganisms
							2-Oxo-3-phenylpropanoic acid; (Z-enol)-form	C9H8O3
							2-Oxo-3-phenylpropanoic acid; Oxo-form	C9H8O3
							3-Phenyloxiranecarboxylic acid	C9H8O3
							3-Phenyloxiranecarboxylic acid; (2R,3S)-form	C9H8O3
							3-Phenyloxiranecarboxylic acid; (2RS,3SR)-form	C9H8O3
							3-Phenyloxiranecarboxylic acid; (2RS,3RS)-form	C9H8O3
							3-Phenyloxiranecarboxylic acid; (2R,3R)-form	C9H8O3
							3-Phenyloxiranecarboxylic acid; (2ξ,3ξ)-form	C9H8O3
							3-Phenyloxiranecarboxylic acid; (2S,3S)-form	C9H8O3
							3-Phenyloxiranecarboxylic acid; (2S,3R)-form	C9H8O3
							Tropolone; Ac	C9H8O3
N	1447	163.04	10.976	C9H8O3;2-Coumaric acid; LC-ESI-QQ; MS2; CE:10 V; [M-H]-;2-Coumaric acid; LC-ESI-QQ; MS2; CE:20 V; [M-H]-;2-Coumaric acid; LC-ESI-QQ; MS2; CE:30 V; [M-H]-;2-Coumaric acid; LC-ESI-QQ; MS2; CE:40 V; [M-H]-;2-Coumaric acid; LC-ESI-QQ; MS2; CE:50 V; [M-H]-;2-Coumaric acid; LC-ESI-QTOF; MS2; CE:Ramp 5-60 V; [M+H]+;2-Coumaric acid; LC-ESI-QTOF; MS2; CE:Ramp 5-60 V; [M-H]-;3-coumaric acid; LC-ESI-ITFT; M…	164.047	0.833906	5-Acetyl-2-hydroxybenzaldehyde	C9H8O3	Constit. of Senecio graveolens	27150.1	0	106560	2201.26	673.812	434884	34613.1	457580	66975.9	106746
							4-Acetyltropolone	C9H8O3	Isol. from Thujopsis dolabrata var. hondai
							4H-1-Benzopyran-6,7-diol	C9H8O3
							2,3-Dihydro-8-hydroxy-4H-1-benzopyran-4-one	C9H8O3
							3,4-Dihydroxyphenylacetaldehyde; Methylene ether	C9H8O3
							3-(2,3-Dihydroxyphenyl)-2-propenal	C9H8O3
							3-(2,3-Dihydroxyphenyl)-2-propenal; (E)-form	C9H8O3
							3-(2,4-Dihydroxyphenyl)-2-propenal	C9H8O3
							3-(2,4-Dihydroxyphenyl)-2-propenal; (E)-form	C9H8O3
							3-(2,4-Dihydroxyphenyl)-2-propenal; (ξ)-form	C9H8O3
							3-(3,4-Dihydroxyphenyl)-2-propenal	C9H8O3
							3-(3,4-Dihydroxyphenyl)-2-propenal; (E)-form	C9H8O3
							2,3-Epoxy-6,8-nonadiynoic acid	C9H8O3
							Hydroxyacetaldehyde; Benzoyl	C9H8O3
							2-Hydroxybenzaldehyde; Ac	C9H8O3
							4-Hydroxybenzaldehyde; Ac	C9H8O3
							4-Hydroxy-1,3-benzenedicarboxaldehyde; Me ether	C9H8O3
							8-Hydroxy-1H-2-benzopyran-1-one; 3,4-Dihydro	C9H8O3	Found in the defence secretion of the beetle, Apsena pubescens
							4-Hydroxy-1(3H)-isobenzofuranone; Me ether	C9H8O3	Prod. by Streptomyces sp. ICBB8309
							7-Hydroxy-1(3H)-isobenzofuranone; Me ether	C9H8O3
							7-Hydroxy-4-methyl-1(3H)-isobenzofuranone	C9H8O3	Prod. by a Valsa sp.
							9-Hydroxy-7-nonene-3,5-diynoic acid	C9H8O3
							9-Hydroxy-7-nonene-3,5-diynoic acid; (Z)-form	C9H8O3	Isol. from culture fluids of Fistulina pallida
							9-Hydroxy-7-nonene-3,5-diynoic acid; (E)-form	C9H8O3	Found in oil of Poria selecta. Isol. from extracts of culture fluids of Fistulina pallida
							8-Hydroxy-2-octene-4,6-diynoic acid; (E)-form, Me ester	C9H8O3
							3-(3-Hydroxyphenoxy)-2-propenal	C9H8O3	Constit. of Artemisia subdigitata
							2-(4-Hydroxyphenyl)-2-oxoacetaldehyde; Me ether	C9H8O3
							2-(4-Hydroxyphenyl)-2-propenoic acid	C9H8O3
							3-(2-Hydroxyphenyl)-2-propenoic acid	C9H8O3
							3-(2-Hydroxyphenyl)-2-propenoic acid; (Z)-form	C9H8O3
							3-(2-Hydroxyphenyl)-2-propenoic acid; (E)-form	C9H8O3	Occurs in many plants e.g. Melilotus officinalis and Angraecum fragrans. Intermed. in biosynth. of coumarins
							3-(3-Hydroxyphenyl)-2-propenoic acid	C9H8O3
							3-(3-Hydroxyphenyl)-2-propenoic acid; (Z)-form	C9H8O3
							3-(3-Hydroxyphenyl)-2-propenoic acid; (E)-form	C9H8O3	Present in roots of Citrus sinensis (orange), Citrus limon (lemon) and Citrus paradisi (grapefruit)
							3-(4-Hydroxyphenyl)-2-propenoic acid	C9H8O3
							3-(4-Hydroxyphenyl)-2-propenoic acid; (E)-form	C9H8O3	Widespread in plants, e.g. peel of black cherry (Prunus serotina), lentil seeds and from red clover (Trifolium pratense) and Daviesia latifolia. Occurs as many glycosides. Found by Bate-Smith in 48% of investigated dicotyledonous and 55% of monocotyledonous spp.
							3-(4-Hydroxyphenyl)-2-propenoic acid; (ξ)-form	C9H8O3
							3-(4-Hydroxyphenyl)-2-propenoic acid; (Z)-form	C9H8O3	Found in Larix sibirica bark and Miscanthus floridulus
							3',4'-Methylenedioxyacetophenone	C9H8O3	Constit. of Ruta angustifolia
							4,6,8-Nonatriyne-1,2,3-triol	C9H8O3
							4,6,8-Nonatriyne-1,2,3-triol; (2S,3R)-form	C9H8O3	Metab. of Coprinus quadrifidus
							4,6,8-Nonatriyne-1,2,3-triol; (2S,3S)-form	C9H8O3	Metab. of Aleurodiscus roseus
							Oxoacetic acid; Benzyl ester	C9H8O3
							2-Oxo-2-phenylacetic acid; Me ester	C9H8O3
							2-Oxo-3-phenylpropanoic acid	C9H8O3	Occurs in plants, prod. by Pseudomonas and other microorganisms
							2-Oxo-3-phenylpropanoic acid; (Z-enol)-form	C9H8O3
							2-Oxo-3-phenylpropanoic acid; Oxo-form	C9H8O3
							3-Phenyloxiranecarboxylic acid	C9H8O3
							3-Phenyloxiranecarboxylic acid; (2R,3S)-form	C9H8O3
							3-Phenyloxiranecarboxylic acid; (2RS,3SR)-form	C9H8O3
							3-Phenyloxiranecarboxylic acid; (2RS,3RS)-form	C9H8O3
							3-Phenyloxiranecarboxylic acid; (2R,3R)-form	C9H8O3
							3-Phenyloxiranecarboxylic acid; (2ξ,3ξ)-form	C9H8O3
							3-Phenyloxiranecarboxylic acid; (2S,3S)-form	C9H8O3
							3-Phenyloxiranecarboxylic acid; (2S,3R)-form	C9H8O3
							Tropolone; Ac	C9H8O3
P	4644	167.013	1.50634	C11H2O2	166.005					29601.6	56649.3	201592	75620.6	247525	285815	171496	270936	406344	199667
N	3057	165.019	8.46346	C8H6O4;Phthalic acid; LC-ESI-QQ; MS2; CE:10 V; [M-H]-;Phthalic acid; LC-ESI-QQ; MS2; CE:20 V; [M-H]-;Phthalic acid; LC-ESI-QQ; MS2; CE:30 V; [M-H]-;Phthalic acid; LC-ESI-QQ; MS2; CE:40 V; [M-H]-;Phthalic acid; LC-ESI-QQ; MS2; CE:50 V; [M-H]-;Terephthalic acid; LC-ESI-QQ; MS2; CE:10 V; [M-H]-;Terephthalic acid; LC-ESI-QQ; MS2; CE:20 V; [M-H]-;Terephthalic acid; LC-ESI-QQ; MS2; CE:30 V; [M-H]-;Tere…	166.027	0.677602	1,2-Benzenedicarboxylic acid	C8H6O4	Found in Gibberella fujikuroi	6677.82	38522.8	30797.1	18461.4	29049.5	68032	4168.62	13957.5	10730.7	19815.7
							1,3-Benzenedicarboxylic acid	C8H6O4	Found in the rhizomes of Iris versicolor and in Potentilla discolor
							1,4-Benzenedicarboxylic acid	C8H6O4	Isol. from pods of Cassia roxburghii and Tephrosia hamiltonii. Manuf. by oxidn. of p-xylene
							[2,2'-Bifuran]-5,5'-diol	C8H6O4
							1,3-Dihydro-5-hydroxy-4,7-isobenzofurandione	C8H6O4
							4,5-Dihydroxy-1,3-benzenedicarboxaldehyde	C8H6O4
							4,6-Dihydroxy-1(3H)-isobenzofuranone	C8H6O4	Isol. from Lasiosphaera fenzlii
							5,6-Dihydroxy-1(3H)-isobenzofuranone	C8H6O4	Isol. from heartwood of Acacia crombei
							5,7-Dihydroxy-1(3H)-isobenzofuranone	C8H6O4	Constit. of Anaphalis contorta, Anaphalis lactea and Helichrysum arenarium
							6,7-Dihydroxy-1(3H)-isobenzofuranone	C8H6O4
							2,3-Dihydroxy-5-methyl-1,4-benzoquinone; Methylene ether	C8H6O4	Isol. from Antrodia cinnamomea BCRC 36799
							2-Formyl-3-hydroxybenzoic acid	C8H6O4
							2-Formyl-3-hydroxybenzoic acid; Acid-form	C8H6O4
							2-Formyl-6-hydroxybenzoic acid	C8H6O4	Biosynth. intermed. in the formation of Patulin from glucose by Penicillium patulum
							2-Formyl-6-hydroxybenzoic acid; Acid-form	C8H6O4
							2-Formyl-6-hydroxybenzoic acid; Lactol-form	C8H6O4
							2-Hydroxy-4,5-methylenedioxybenzaldehyde	C8H6O4
							2-(4-Hydroxyphenyl)-2-oxoacetic acid	C8H6O4	Metab. of the fungus Pisolithus tinctorius
							3,4-Methylenedioxybenzoic acid	C8H6O4	Isol. from Paracoto bark, from Cinnamomum kanahirai, Piper longum and Melicope simplex
							2,6-Octadien-4-ynedioic acid	C8H6O4
							2,6-Octadien-4-ynedioic acid; (E,E)-form	C8H6O4
N	4105	165.041	1.77667	C5H10O6	166.048	0.555262	2,3,4-Trihydroxy-3-(hydroxymethyl)butanoic acid	C5H10O6		12228.5	20635.1	10897.1	3237.85	73026.9	12776.6	5084.36	27700.9	87170.4	1130.43
							Xylonic acid	C5H10O6
							Xylonic acid; DL-form	C5H10O6
							Xylonic acid; L-form	C5H10O6
							Xylonic acid; D-form	C5H10O6	Prod. from xylose by various microorganisms, e.g. Pullularia pullulans
N	2864	165.056	10.1821	C9H10O3;2-(4-Hydroxyphenyl)propionic acid; LC-ESI-QQ; MS2; CE:10 V; [M-H]-;2-(4-Hydroxyphenyl)propionic acid; LC-ESI-QQ; MS2; CE:20 V; [M-H]-;2-(4-Hydroxyphenyl)propionic acid; LC-ESI-QQ; MS2; CE:30 V; [M-H]-;2-(4-Hydroxyphenyl)propionic acid; LC-ESI-QQ; MS2; CE:40 V; [M-H]-;2-(4-Hydroxyphenyl)propionic acid; LC-ESI-QQ; MS2; CE:50 V; [M-H]-;3-(2-Hydroxyphenyl)propionic acid; LC-ESI-QQ; MS2; CE:10…	166.063	0.659991	1,4-Benzenediol; Mono-Me ether, Ac	C9H10O3		0	0	0	0	0	413495	0	359525	0	0
							6-Deoxyaucubigenin; 1-Ketone (lactone)	C9H10O3	Isol. from Morinda officinalis
							2,4'-Dihydroxyacetophenone; 2-Me ether	C9H10O3
							2',4'-Dihydroxyacetophenone; 2'-Me ether	C9H10O3
							2,4'-Dihydroxyacetophenone; 4'-Me ether	C9H10O3
							2',4'-Dihydroxyacetophenone; 4'-Me ether	C9H10O3	Constit. of Paeonia moutan, Xanthorrhoea arborea, Xanthorrhoea reflexa, Betula platyphylla, Paeonia suffruticosa, Exacum affine, Arisaema erubescens, Dioscorea japonica, Primula auricula and other plants
							2',5'-Dihydroxyacetophenone; 5-Me ether	C9H10O3	Isol. from rhizomes of Primula acaulis
							2',6'-Dihydroxyacetophenone; Me ether	C9H10O3
							3',4'-Dihydroxyacetophenone; 3'-Me ether	C9H10O3	Constit. of the cacti Echinocereus engelmanii, Mammillaria runyonii and Neolloydia texensis; found in roots of Picrorhiza kurrooa. Hibbert ketone obt. by ethanolysis of lignin
							3',4'-Dihydroxyacetophenone; 4'-Me ether	C9H10O3	Constit of oakwood and Pycnocycla spinosa
							2,3-Dihydroxybenzaldehyde; 3-Et ether	C9H10O3
							2,4-Dihydroxybenzaldehyde; Di-Me ether	C9H10O3
							2,5-Dihydroxybenzaldehyde; Di-Me ether	C9H10O3
							3,4-Dihydroxybenzaldehyde; 3-Et ether	C9H10O3	Constit. of the stems of Microtropis japonica
							3,5-Dihydroxybenzaldehyde; Di-Me ether	C9H10O3
							2,4-Dihydroxy-3,6-dimethylbenzaldehyde	C9H10O3	Prod. by Leptosphaeria herpotrichoides, Leptosphaeria maculans, Sepedonium chrysospermum and Valsa ambiens. Also isol. from a mangrove-derived fungus, No. ZZF 32
							4,6-Dihydroxy-2,3-dimethylbenzaldehyde	C9H10O3	Prod. by the marine derived fungus Penicillium citrinum
							2,2'-Dihydroxy-4'-methylacetophenone	C9H10O3
							2,2'-Dihydroxy-6'-methylacetophenone	C9H10O3
							2',4'-Dihydroxy-3'-methylacetophenone	C9H10O3	Prod. by Aspergillus fumigatus IFM 54246 and Neosartorya siamensis KUFC 6349
							2',4'-Dihydroxy-5'-methylacetophenone	C9H10O3	Isol. from Polyporus picipes and a mangrove-derived Penicillium dipodomyicola HN4-3A
							2',4'-Dihydroxy-6'-methylacetophenone	C9H10O3	Isol. from Scolecotrichum graminis and Streptomyces coelicolor. Constit. of Sideritis discolor
							2',5'-Dihydroxy-4'-methylacetophenone	C9H10O3	Constit. of Paeonia suffruticosa. Prod. by Penicillium sp. DCS523
							3',4'-Dihydroxy-5'-methylacetophenone	C9H10O3
							2,4-Dihydroxy-6-methylbenzaldehyde; 2-Me ether	C9H10O3	Prod. by Guignardia laricina
							2,4-Dihydroxy-6-methylbenzaldehyde; 4-Me ether	C9H10O3
							8,9-Dihydroxy-4,6-nonadiyn-3-one	C9H10O3
							8,9-Dihydroxy-4,6-nonadiyn-3-one; (R)-form	C9H10O3	Metab. of Clitocybe rhizophora
							3,4-Dihydroxyphenylacetaldehyde; 3-Me ether	C9H10O3
							3,4-Dihydroxyphenylacetaldehyde; 4-Me ether	C9H10O3
							2-(3,4-Dihydroxyphenyl)ethanol; 3',4'-Methylene ether	C9H10O3
							2-(3,4-Dihydroxyphenyl)ethenol; (E)-form, 1-Me ether	C9H10O3
							1-(3,4-Dihydroxyphenyl)-1-propanone	C9H10O3
							1-(3,4-Dihydroxyphenyl)-2-propanone	C9H10O3	Isol. from Chrysanthemum morifolium
							1-(3,5-Dihydroxyphenyl)-2-propanone	C9H10O3	Prod. by Cochliobolus lunata and Stagonospora apocyni
							1-(3,4-Dihydroxyphenyl)-2-propen-1-ol	C9H10O3
							1-(3,4-Dihydroxyphenyl)-2-propen-1-ol; (ξ)-form	C9H10O3
							1-(3,4-Dihydroxyphenyl)-2-propen-1-ol; (S)-form	C9H10O3
							3-(2,4-Dihydroxyphenyl)-2-propen-1-ol	C9H10O3
							3-(2,4-Dihydroxyphenyl)-2-propen-1-ol; (E)-form	C9H10O3
							3-(3,4-Dihydroxyphenyl)-2-propen-1-ol	C9H10O3
							3-(3,4-Dihydroxyphenyl)-2-propen-1-ol; (Z)-form	C9H10O3
							3-(3,4-Dihydroxyphenyl)-2-propen-1-ol; (E)-form	C9H10O3
							3,4-Dimethoxybenzaldehyde	C9H10O3	Isol. from oils of Cymbopogon javanensis, Eryngium poterium, peppermint, raspberry, ginger and Bourbon vanilla as well as other plants such as Zingiber cassumunar and Michelia alba
							2,3-Dimethyl-5-methylene-4-oxo-2-cyclopentene-1-carboxylic acid	C9H10O3
							2,3-Dimethyl-5-methylene-4-oxo-2-cyclopentene-1-carboxylic acid; (ξ)-form	C9H10O3	Prod. by Streptomyces coelicolor
							1,2-Ethanediol; Monobenzoyl	C9H10O3
							2-Ethyl-6-hydroxybenzoic acid	C9H10O3	Prod. by Mycobacterium phlei
							2-Furanmethanol; 2-Methyl-2-propenoyl	C9H10O3
							1-(3-Furanyl)-1,4-pentanedione	C9H10O3	Produced by Ceratostomella fimbriata; toxic substance in mouldy sweet potatoes
							3-(2-Furanyl)-2-propenoic acid; (Z)-form, Et ester	C9H10O3
							3-(2-Furanyl)-2-propenoic acid; (E)-form, Et ester	C9H10O3
							Hydroxyacetic acid; Benzyl ether	C9H10O3
							2-Hydroxybenzoic acid; Et ester	C9H10O3	Present in feijoa fruit (Acca sp.), raspberry, tomato, mountain papaya and cape gooseberry
							2-Hydroxybenzoic acid; Et ether	C9H10O3
							3-Hydroxybenzoic acid; Et ester	C9H10O3
							3-Hydroxybenzoic acid; Et ether	C9H10O3
							4-Hydroxybenzoic acid; Et ester	C9H10O3	Rectal gland secretion from male melon fly Dacus cucurbitae. Isol. from the seeds of Nelumbo nucifera
							4-Hydroxybenzoic acid; Et ether	C9H10O3
							2-Hydroxybenzyl alcohol; α-Ac	C9H10O3
							3-Hydroxybenzyl alcohol; α-Ac	C9H10O3
							4-Hydroxybenzyl alcohol; α-Ac	C9H10O3
							4-Hydroxybenzyl alcohol; 4-Me ether, formyl	C9H10O3
							2-Hydroxy-3,6-dimethylbenzoic acid	C9H10O3	Prod. by Streptomyces sp. AK-AH76
							4-Hydroxy-3,5-dimethylbenzoic acid	C9H10O3
							3-Hydroxy-2,5-dimethyl-1,4-benzoquinone; Me ether	C9H10O3	Defence secretion of the millipede
							4-(2-Hydroxyethyl)benzoic acid	C9H10O3	Constit. of the latex of Croton panamensis
							2-Hydroxy-5-(1-hydroxyethyl)benzaldehyde	C9H10O3
							3-Hydroxy-2-(hydroxymethyl)benzaldehyde; 3-Me ether	C9H10O3	Constit. of the roots of Decalepis hamiltonii
							2-Hydroxy-1-(4-hydroxyphenyl)-1-propanone	C9H10O3
							2-Hydroxy-1-(4-hydroxyphenyl)-1-propanone; (±)-form	C9H10O3
							2-Hydroxy-1-(4-hydroxyphenyl)-1-propanone; (S)-form	C9H10O3
							3-Hydroxy-1-(4-hydroxyphenyl)-1-propanone	C9H10O3	Constit. of Betula platyphylla, Carissa edulis (agam) and Pinus armandii
							2-Hydroxy-3-methylbenzoic acid; Me ester	C9H10O3
							2-Hydroxy-3-methylbenzoic acid; Me ether	C9H10O3
							2-Hydroxy-5-methylbenzoic acid; Me ester	C9H10O3
							2-Hydroxy-5-methylbenzoic acid; Me ether	C9H10O3
							2-Hydroxy-6-methylbenzoic acid; Me ester	C9H10O3	Isol. from the defence secretion of Chrysopeplus expolitus
							2-Hydroxy-6-methylbenzoic acid; Me ether	C9H10O3
							2-(Hydroxymethyl)benzoic acid; Me ether	C9H10O3
							3-(Hydroxymethyl)benzoic acid; Me ester	C9H10O3
							4-Hydroxy-2-methylbenzoic acid; Me ester	C9H10O3
							4-Hydroxy-2-methylbenzoic acid; Me ether	C9H10O3
							4-(Hydroxymethyl)benzoic acid; Me ester	C9H10O3
							4-(Hydroxymethyl)benzoic acid; Me ether	C9H10O3
							Hydroxymethyl-1,4-benzoquinone; Et ether	C9H10O3
							2-Hydroxy-5-methyl-1,4-benzoquinone; Et ether	C9H10O3
							2-Hydroxy-6-methyl-1,4-benzoquinone; Et ether	C9H10O3
							2-Hydroxyphenylacetic acid; Me ester	C9H10O3	Prod. by Aspergillus phoenicis
							2-Hydroxyphenylacetic acid; Me ether	C9H10O3
							3-Hydroxyphenylacetic acid; Me ester	C9H10O3
							3-Hydroxyphenylacetic acid; Me ether	C9H10O3
							4-Hydroxyphenylacetic acid; Me ester	C9H10O3	Isol. from Fusarium oxysporum, Ophiostoma crassivaginata, Aspergillus phoenicis, and the marine sponge Phycopsis sp.
							4-Hydroxyphenylacetic acid; Me ether	C9H10O3	Prod. by Gloeophyllum odoratum and a marine-derived Penicillium sp.
							2-Hydroxy-3-phenylpropanoic acid	C9H10O3
							2-Hydroxy-3-phenylpropanoic acid; (R)-form	C9H10O3	Constit. of the leaves of Phellodendron amurense var. wilsonii (as Na salt)
							2-Hydroxy-3-phenylpropanoic acid; (±)-form	C9H10O3
							2-Hydroxy-3-phenylpropanoic acid; (ξ)-form	C9H10O3
							2-Hydroxy-3-phenylpropanoic acid; (S)-form	C9H10O3	Prod. by fungi and microorganisms Candida sp., Gloeosporium laeticolor , Sporobolomyces odoratus , Actinomyces sp. Exobasidium symploci-japonicae, Lactobacillus plantarum and Geotrichum candidum
							2-(4-Hydroxyphenyl)propanoic acid	C9H10O3
							2-(4-Hydroxyphenyl)propanoic acid; (R)-form	C9H10O3	Constit. of Pterocarpus indicus
							2-(4-Hydroxyphenyl)propanoic acid; (±)-form	C9H10O3
							3-(2-Hydroxyphenyl)propanoic acid	C9H10O3	Found in Angraecum fragrans, Melilotus alba (white melilot), Dipteryx odorata and other plants
							3-Hydroxy-2-phenylpropanoic acid	C9H10O3
							3-Hydroxy-2-phenylpropanoic acid; (R)-form	C9H10O3
							3-Hydroxy-2-phenylpropanoic acid; (±)-form	C9H10O3
							3-Hydroxy-2-phenylpropanoic acid; (S)-form	C9H10O3	Component of Tropine tropate and Scopolamine
							3-Hydroxy-3-phenylpropanoic acid	C9H10O3	Isol. from Lobelia inflata and metab. of Phomopsis chimonanthi
							3-Hydroxy-3-phenylpropanoic acid; (S)-form	C9H10O3
							3-Hydroxy-3-phenylpropanoic acid; (R)-form	C9H10O3
							3-Hydroxy-3-phenylpropanoic acid; (±)-form	C9H10O3
							3-(4-Hydroxyphenyl)propanoic acid	C9H10O3	Constit. of urine. Isol. from sulfite liquors, prod. by Clostridium butyricum. Isol. from heartwood of Haplormosia monophylla. A prod. of tyrosine metab.; conc. in urine increases in patients with gastrointestinal diseases
							Mandelic acid; (S)-form, Me ester	C9H10O3
							Mandelic acid; (R)-form, Me ester	C9H10O3
							Mandelic acid; (±)-form, Me ester	C9H10O3
							2-Methoxybenzoic acid; Me ester	C9H10O3	Present in Pleurotus sapidus and Acacia farnesiana volatiles
							3-Methoxybenzoic acid; Me ester	C9H10O3
							4-Methoxybenzoic acid; Me ester	C9H10O3	Isol. from plants, e.g. Trametes suaveolens, Ferula jaeschkeana and mushrooms
							2-Methoxyphenol; Ac	C9H10O3
							2-Methyl-1,4-benzenediol; 4-Ac	C9H10O3
							4-Methyl-1,3-benzenediol; 3-Ac	C9H10O3
							3-Methyl-1,2,4-benzenetriol; 1,2-Methylene, 4-Me ether	C9H10O3
							2-Methyl-4H-1,3-benzodioxin-6-ol	C9H10O3
							2-Methyl-4H-1,3-benzodioxin-6-ol; (ξ)-form	C9H10O3	Prod. by Phoma sp. S729
							3,4-Methylenedioxybenzyl alcohol; Me ether	C9H10O3
							4-Nonene-6,8-diyne-1,2,3-triol	C9H10O3
							4-Nonene-6,8-diyne-1,2,3-triol; (2S,3S)-(E)-form	C9H10O3	Metab. of Aleurodiscus roseus
							Phenoxyacetic acid; Me ester	C9H10O3
							2-(1-Propenyl)-1,4-benzenediol; (E)-form, 1',2'-Epoxide	C9H10O3
							2-(1-Propenyl)-1,3,5-benzenetriol	C9H10O3
							2-(1-Propenyl)-1,3,5-benzenetriol; (Z)-form	C9H10O3
							2-(1-Propenyl)-1,3,5-benzenetriol; (E)-form	C9H10O3
							4-(1-Propenyl)-1,2,3-benzenetriol	C9H10O3
							5-(1-Propenyl)-1,2,3-benzenetriol	C9H10O3
							5-(1-Propenyl)-1,2,3-benzenetriol; (Z)-form	C9H10O3
							5-(1-Propenyl)-1,2,3-benzenetriol; (E)-form	C9H10O3
							5-(1-Propenyl)-1,2,4-benzenetriol	C9H10O3
							5-(1-Propenyl)-1,2,4-benzenetriol; (E)-form	C9H10O3
							5-(2-Propenyl)-1,2,3-benzenetriol	C9H10O3
							5-(2-Propenyl)-1,2,4-benzenetriol	C9H10O3
							Rehmanone C	C9H10O3	Constit. of the roots of Rehmannia glutinosa and Salvia miltiorrhiza
							Waquafranone B	C9H10O3	Prod. by freshwater fungus Wicklowia aquatica
P	2481	167.107	12.234	(S)-(-)-Perillic acid; LC-ESI-QTOF; MS2; CE 10 ev; [M-H]-;(S)-(-)-Perillic acid; LC-ESI-QTOF; MS; NEGATIVE;(S)-(-)-Perillic acid; LC-ESI-QTOF; MS; POSITIVE	166.099	-0.244392	β-Acaridial	C10H14O2	Sex pheromone or alarm pheromone of mites Caloglyphus polyphyllae, Tyrophagus longior and Tyrophagus putrescentiae	0	0	1.22381e+06	0	0	159443	485246	95584.4	0	0
							α-Acaridiol; Dialdehyde	C10H14O2	Sex pheromone of the mites Caloglyphus polyphyllae and Rhyzoglyphus robini
							Acetophenone; Di-Me acetal	C10H14O2
							Actinidialactone	C10H14O2	Constit. of Actinidia polygama
							Actinidialactone; 4-Epimer	C10H14O2	Constit. of Actinidia polygama
							1,2-Benzenediol; Di-Et ether	C10H14O2
							1,2-Benzenediol; Mono-tert-butyl ether	C10H14O2
							1,3-Benzenediol; Di-Et ether	C10H14O2
							1,4-Benzenediol; Di-Et ether	C10H14O2
							1,4-Benzenediol; Monobutyl ether	C10H14O2	Prod. by a marine-derived Bacillus amyloliquefaciens SCSIO 00856
							5-Butyl-6-methyl-2H-pyran-2-one	C10H14O2	Prod. by fungal culture LL-11G219
							3-Caren-10-oic acid	C10H14O2
							3-Caren-10-oic acid; (-)-form	C10H14O2
							3-Caren-10-oic acid; (+)-form	C10H14O2	Constit. of Chamaecyparis nootkatensis, Libocedrus formosana, Cupressus stephensonii and Morus bombycus
							4-Caren-10-oic acid	C10H14O2	Constit. of Chamaecyparis nootkatensis. Also in Juniperus depressa and Juniperus oblonga
							Cinerolone	C10H14O2
							Cinerolone; (±)-(Z)-form	C10H14O2
							Cinerolone; (±)-(E)-form	C10H14O2
							Cinerolone; (-)-(E)-form	C10H14O2
							Cinerolone; (+)-(E)-form	C10H14O2
							Cinerolone; (S)-(Z)-form	C10H14O2	Component of natural pyrethrins
							4,6-Decadiyne-1,8-diol	C10H14O2
							4,6-Decadiyne-1,8-diol; (ξ)-form	C10H14O2
							2,4,6-Decatrienoic acid	C10H14O2
							2,4,6-Decatrienoic acid; (2E,4E,6Z)-form	C10H14O2	Component of triterpene esters in latex of Euphorbia pulcherrima
							2,4,6-Decatrienoic acid; (2E,4Z,6Z)-form	C10H14O2
							2,4,7-Decatrienoic acid	C10H14O2
							2,4,7-Decatrienoic acid; (2E,4E,7Z)-form	C10H14O2
							2,4,7-Decatrienoic acid; (2E,4Z,7Z)-form	C10H14O2	Prod. by Streptomyces viridochromogenes
							2,4,8-Decatrienoic acid	C10H14O2
							2,4,8-Decatrienoic acid; (2E,4E,8Z)-form	C10H14O2
							2,6,8-Decatrienoic acid	C10H14O2
							2,6,8-Decatrienoic acid; (2E,6Z,8E)-form	C10H14O2
							2,6,8-Decatrienoic acid; (2E,6E,8E)-form	C10H14O2
							2,6,8-Decatrienoic acid; (2E,6E,8Z)-form	C10H14O2
							3,5,7-Decatrienoic acid	C10H14O2
							3,5,7-Decatrienoic acid; (3E,5Z,7E)-form	C10H14O2	Constit. of Euphorbia pulcherrina
							3,5,7-Decatrienoic acid; (3E,5E,7Z)-form	C10H14O2	Constit. of Euphorbia lathyris and Euphorbia pulcherrina
							Dehydroiridodial	C10H14O2	Constit. of Actinidia polygama
							Dehydroiridodial; 1-Epimer	C10H14O2	Constit. of defence secretions of Gastrophysa cyanea and Plagiodera versicolora
							1,2:3,4-Diepoxy-p-menth-8-ene	C10H14O2	Constit. of parsley leaves (Petroselinum crispum)
							4,5-Dihydro-3-methyl-5-(3-methyl-1,3-butadienyl)-2(3H)-furanone	C10H14O2
							4,5-Dihydro-3-methyl-5-(3-methyl-1,3-butadienyl)-2(3H)-furanone; (2R,4R)-form	C10H14O2	From quince (Cydonia oblonga)
							4,5-Dihydro-3-methyl-5-(3-methyl-1,3-butadienyl)-2(3H)-furanone; (2R,4S)-form	C10H14O2	Contributes to the flavour of ripe quince fruit (Cydonia oblonga)
							Dihydro-3-(4-methyl-3-pentenylidene)-2(3H)-furanone	C10H14O2
							Dihydro-3-(4-methyl-3-pentenylidene)-2(3H)-furanone; (E)-form	C10H14O2	Isol. from the mold mite Tyrophagus putrescentiae
							Dihydronepetalactone; 4,11-Didehydro	C10H14O2	Constit. of Teucrium marum
							5,6-Dihydro-6-(2-pentenyl)-2H-pyran-2-one	C10H14O2
							5,6-Dihydro-6-(2-pentenyl)-2H-pyran-2-one; (R,Z)-form	C10H14O2	Constit. of leaves of Polianthes tuberosa
							2,5-Dimethyl-1,4-benzenediol; Di-Me ether	C10H14O2
							2,6-Dimethyl-1,4-benzenediol; Di-Me ether	C10H14O2
							4,4-Dimethyl-1,6-cycloheptadiene-1-carboxylic acid	C10H14O2	Isom. prod. of 4,4-Dimethyl-2,6-cycloheptadiene-1-carboxylic acid; poss. constit. of the essential oil of Libocedrus formosana
							4,4-Dimethyl-2,5-cycloheptadiene-1-carboxylic acid	C10H14O2	Isol. from essential oil of Libocedrus formosana
							4,4-Dimethyl-2,6-cycloheptadiene-1-carboxylic acid	C10H14O2	Isom. prod. of 5,5-Dimethyl-1,3,6-cycloheptatriene-1-carboxylic acid, prob. a constit. of the essential oil of Libocedrus formosana
							5,5-Dimethyl-1,3-cycloheptadiene-1-carboxylic acid	C10H14O2	Constit. of the essential oil of Libocedrus formosana
							8,8-Dimethyl-2-methylene-6-oxabicyclo[3.2.1]octan-7-one	C10H14O2	Constit. of hops
							8,8-Dimethyl-2-methylene-6-oxabicyclo[3.2.1]octan-7-one; (-)-form	C10H14O2
							5-(1,1-Dimethyl-2-propenyl)-3-methyl-2(4H)-furanone	C10H14O2	Constit. of Pentzia calva
							Dolichodial	C10H14O2	Constit. of Dolichoderus acanthoclinea, Teucrium marum and Iridomyrmex humilis
							Dolichodial; 1-Epimer	C10H14O2	Constit. of Anisomorpha buprestoides and Peruphasma schutei secretions
							Dolichodial; 2-Epimer	C10H14O2	Constit. of Anisomorpha buprestoides, Dolichoderus acanthoclinea, Teucrium marum and Iridomyrmex humilis
							Egomaketone; 3',4'-Dihydro	C10H14O2	Isol. from the essential oil of Perilla frutescens
							Elsholtzione	C10H14O2	Constit. of Elsholtzia cristata and other Elsholtzia spp. and Perilla spp.
							Elymniafuran	C10H14O2	Constit. of the scent gland of the tropical butterfly Elymnias thyallis
							1,4-Epidioxy-p-mentha-2,8-diene	C10H14O2	Constit. of parsley leaves (Petroselinum crispum)
							1,2-Epoxy-p-menth-4(8)-en-3-one	C10H14O2	Constit. of Mentha rotundifolia and other Mentha spp.
							1,6-Epoxy-p-menth-8-en-2-one	C10H14O2
							1,6-Epoxy-p-menth-8-en-2-one; (1S,4S,6S)-form	C10H14O2
							1,6-Epoxy-p-menth-8-en-2-one; (1ξ,4ξ,6ξ)-form	C10H14O2	Isol. from spearmint oil Mentha spicata
							1,6-Epoxy-p-menth-8-en-2-one; (1S,4R,6S)-form	C10H14O2	Isol. from Catasetum maculatum fragrance
							1,6-Epoxy-p-menth-8-en-2-one; (1R,4R,6R)-form	C10H14O2
							4-Ethyl-1,2-benzenediol; Di-Me ether	C10H14O2
							5-Ethylidene-5,6-dihydro-3,6,6-trimethyl-2-pyranone	C10H14O2	Isol. from Chrysanthemum flosculosum
							1-(3-Ethylphenyl)-1,2-ethanediol	C10H14O2	Isol. from Boletus edulis
							1-(4-Ethylphenyl)-1,2-ethanediol	C10H14O2	Isol. from Boletus edulis
							2,6-Farnesadien-1,6-olide	C10H14O2	Constit. of Plagiochila rutilans
							Ferulol	C10H14O2	Constit. of the roots of Selinum carvifolium. Derivs. of Ferulol reported from Astrantia, Cenolophium, Eryngium, Ferula, Hacquetia, Hladnikia, Ligusticum, Peucedanum, Selinum and Silaum spp.
							Filifolide A	C10H14O2	Constit. of Artemisia filifolia, Artemisia diffusa and Diotis maritima
							Filifolide B	C10H14O2	Constit. of Artemisia filifolia
							2,4-Hexadiynal; Di-Et acetal	C10H14O2
							5-Hydroxy-3-caren-2-one	C10H14O2
							5-Hydroxy-3-caren-2-one; (1R*,5S*,6S*)-form	C10H14O2	Constit. of Asiasari Radix from an Asiasarum sp.
							8-Hydroxy-2,4,6-decatrienal	C10H14O2
							8-Hydroxy-2,4,6-decatrienal; (2E,4E,6E,8S)-form	C10H14O2	Isol. from the alga Acrosiphonia coalita
							8-Hydroxy-2,4,6-decatrienal; (2E,4Z,6E,8S)-form	C10H14O2	Isol. from Acrosiphonia coalita
							2-Hydroxy-4-isopropylbenzyl alcohol	C10H14O2
							3-Hydroxy-4-isopropylbenzyl alcohol	C10H14O2
							3-Hydroxy-p-mentha-1,8-dien-7-al	C10H14O2	Constit. of Perilla frutescens (perilla) and Ammodaucus leucotrichus
							2-Hydroxy-p-mentha-1,4(8)-dien-3-one	C10H14O2	Isol. from Mentha rotundifolia
							2-Hydroxy-p-mentha-1,8-dien-6-one	C10H14O2
							2-Hydroxy-p-mentha-1,8-dien-6-one; (S)-form	C10H14O2
							2-Hydroxy-p-mentha-1,8-dien-6-one; (ξ)-form	C10H14O2	Isol. from spearmint oil
							2-Hydroxy-p-mentha-1,8-dien-6-one; (R)-form	C10H14O2
							4-Hydroxy-p-mentha-1,8-dien-3-one	C10H14O2
							4-Hydroxy-p-mentha-1,8-dien-3-one; (S)-form	C10H14O2	Constit. of Mentha microphylla
							5-Hydroxy-p-mentha-6,8-dien-2-one	C10H14O2	Isol. from spearmint oil
							9-Hydroxy-p-mentha-1,4-dien-3-one	C10H14O2
							9-Hydroxy-p-mentha-1,4(8)-dien-3-one	C10H14O2
							9-Hydroxy-p-mentha-1,4(8)-dien-3-one; (4(8)E)-form	C10H14O2
							9-Hydroxy-p-mentha-1,8(10)-dien-3-one	C10H14O2
							9-Hydroxy-p-mentha-1,8(10)-dien-3-one; (S)-form	C10H14O2	Pheromone of the longhorn beetle Vesperus xatarti
							9-Hydroxy-p-mentha-1,8(10)-dien-6-one	C10H14O2
							9-Hydroxy-p-mentha-1,8(10)-dien-6-one; (ξ)-form	C10H14O2
							9-Hydroxy-p-mentha-1,8(10)-dien-6-one; (R)-form	C10H14O2
							3-(Hydroxymethyl)-5,5-dimethyl-4-methylene-2-cyclohexen-1-one	C10H14O2
							3-[4-(Hydroxymethyl)phenyl]-1-propanol	C10H14O2
							5-(Hydroxymethyl)-2,4,4-trimethyl-2,5-cyclohexadien-1-one	C10H14O2	Constit. of Prangos tschimganica
							4-(4-Hydroxyphenyl)-1-butanol	C10H14O2
							4-(4-Hydroxyphenyl)-2-butanol	C10H14O2
							4-(4-Hydroxyphenyl)-2-butanol; (R)-form	C10H14O2	Constit. of Acer sp., Betula spp., Cistus sp., Taxus baccata and Rhododendron spp.
							4-(4-Hydroxyphenyl)-2-butanol; (S)-form	C10H14O2	Constit. of Acer nikoense, Taxus wallichiana and Taxus baccata
							4-(4-Hydroxyphenyl)-2-butanol; (ξ)-form	C10H14O2
							4-(4-Hydroxyphenyl)-2-butanol; (±)-form	C10H14O2
							2-(2-Hydroxyphenyl)ethanol; 2-Et ether	C10H14O2
							1-(4-Hydroxyphenyl)-2-propanol; (±)-form, 4'-Me ether	C10H14O2
							1-(4-Hydroxyphenyl)-2-propanol; (S)-form, 4'-Me ether	C10H14O2
							3-(4-Hydroxyphenyl)-1-propanol; 1-Me ether	C10H14O2
							3-(4-Hydroxyphenyl)-1-propanol; 4'-Me ether	C10H14O2	Isol. from Lentinus lepideus
							1-Hydroxy-2-pinen-4-one	C10H14O2
							4-Hydroxy-2-pinen-6-one	C10H14O2
							4-Hydroxy-2-pinen-6-one; (1S,4R,5S)-form	C10H14O2
							8-Hydroxy-2-pinen-4-one	C10H14O2
							10-Hydroxy-2-pinen-4-one	C10H14O2
							10-Hydroxy-2-pinen-4-one; (1S,5R)-form	C10H14O2
							2-Hydroxy-6-propylbenzyl alcohol	C10H14O2	Prod. by Phomopsis sp. E02011
							10-Hydroxy-3-thujen-2-one	C10H14O2
							10-Hydroxy-3-thujen-2-one; (-)-form	C10H14O2	Constit. of Umbellularia californica
							5-Hydroxy-2,6,6-trimethyl-1,3-cyclohexadiene-1-carboxaldehyde	C10H14O2
							5-Hydroxy-4,6,6-trimethyl-1,3-cyclohexadiene-1-carboxaldehyde	C10H14O2	Constit. of Selinum carvifolium
							Iridomyrmecin; 8,9-Didehydro	C10H14O2	Constit. of Actinidia polygama
							Iridomyrmecin; 4-Epimer, 8,9-didehydro	C10H14O2	Constit. of Actinidia polygama
							Isoferulol	C10H14O2
							4-Isopropyl-1,2-benzenediol; 1-Me ether	C10H14O2	Isol. from the oil of Chamaecyparis taiwanensis
							2-Isopropyl-5-methyl-1,4-benzenediol	C10H14O2	Prod. by Nigella sativa (black cumin). Constit. of oil from Monarda fistulosa and of Tetraclinis articulata, Eupatorium japonicum leaves and heartwoods of Juniperus chinensis and Libocedrus decurrens
							4-Isopropyl-5-methyl-1,2-benzenediol	C10H14O2
							5-Isopropyl-2-methyl-1,3-benzenediol	C10H14O2	Isol. from essential oil of Pseudocaryophyllus guili (preferred genus name Pimenta)
							Lepalone; 3-Alcohol	C10H14O2	Isol. from essential oil of Ledum palustre
							Lyratol; (S,E)-form, 1-Carboxylic acid	C10H14O2	Constit. of Cyathocline lyrata
							p-Mentha-1,8-dien-7-al; (R)-form, 7-Carboxylic acid	C10H14O2	Isol. from Salvia dorisiana
							p-Mentha-1,3,5,8(10)-tetraene-3,9-diol; 8,10-Dihydro	C10H14O2	Constit. of Arnica sachalinensis and Kaunia spp.
							o-Mentha-1(7),4,8-triene-3,6-diol	C10H14O2
							o-Mentha-1(7),4,8-triene-3,6-diol; (2S,3R,6S)-form	C10H14O2	Constit. of Piqueria trinervia
							o-Mentha-1(7),4,8-triene-3,6-diol; (2R,3S,6S)-form	C10H14O2
							p-Mentha-1,3,5-triene-2,3-diol	C10H14O2
							p-Mentha-1,3,5-triene-2,8-diol	C10H14O2	Constit. of Lavandula gibsonii
							p-Mentha-1,3,5-triene-3,8-diol	C10H14O2
							p-Mentha-1,3,5-triene-7,8-diol	C10H14O2	Constit. of the stem bark of Eucalyptus globulus
							p-Mentha-1,3,5-triene-7,9-diol	C10H14O2
							p-Mentha-1,3,5-triene-7,9-diol; (R)-form	C10H14O2
							p-Mentha-1,3,5-triene-8,9-diol	C10H14O2
							p-Menth-1-en-9,3-olide	C10H14O2
							p-Menth-1-en-9,3-olide; (3ξ,4ξ,8ξ)-form	C10H14O2
							p-Menth-1-en-9,3-olide; (3R,4S,8S)-form	C10H14O2	Constit. of wine
							p-Menth-3-en-9,3-olide	C10H14O2	Constit. of the essential oil of Mentha piperita
							p-Menth-8-en-9,3-olide	C10H14O2
							p-Menth-8-en-9,3-olide; (1R,3R,4S)-form	C10H14O2
							p-Menth-8-en-9,3-olide; (1R,3S,4S)-form	C10H14O2
							3-Methyl-5-(2-methylpropyl)-2-furancarboxaldehyde	C10H14O2	Constit. of essential oil of Tagetes glandulifera
							3-(4-Methyl-3-pentenyl)-2(5H)-furanone	C10H14O2	Isol. from the acarid mite Schwiebea araujoae
							4-(4-Methyl-3-pentenyl)-2(5H)-furanone	C10H14O2	Isol. from the unidentified mite Rhizoglyphus sp.
							2-(4-Methylphenyl)-2-propanol; 8-Hydroperoxide	C10H14O2	Constit. of Jungermannia obovata
							Mintlactone	C10H14O2	Constit. of Mentha piperita (peppermint) oil
							Mintlactone; 3-Epimer	C10H14O2	From Mentha piperita (peppermint)
							Neonepetalactone	C10H14O2	Constit. of Actinidia polygama
							Neonepetalactone; 4-Epimer	C10H14O2	Constit. of Actinidia polygama
							Nepetalactone	C10H14O2
							Nepetalactone; (5S,8S,9S)-form	C10H14O2	Constit. of Nepeta cataria
							Nepetalactone; (5R,8R,9R)-form	C10H14O2	Constit. of Nepeta cataria
							Nepetalactone; (5R,8R,9S)-form	C10H14O2	Constit. of Nepeta elliptica
							Nepetalactone; (5R,8S,9S)-form	C10H14O2	Constit. of Nepeta mussini
							Nepetalactone; (5S,8S,9R)-form	C10H14O2	Constit. of Nepeta cataria. Sex pheromone of the cabbage aphid, Brevicoryne brassicae
							Nepetalactone; (5S,8R,9S)-form	C10H14O2	Constit. of Nepeta nuda ssp. albiflora
							Nepetalactone; (5R,8S,9R)-form	C10H14O2	Constit. of Nepeta nuda
							2,4,6-Octatrienoic acid; (E,E,E)-form, Et ester	C10H14O2	Isol. from Aspergillus sulphureus and Trichoderma pseudokoningii (config. undetd.)
							5-Pentyl-2-furancarboxaldehyde	C10H14O2	Metab. from Irpex lacteus and an unidentified Ascomycete. Isol. from a filamentous fungus KYU-W63
							6-Pentyl-2H-pyran-2-one	C10H14O2	Volatile metab. of Trichoderma spp. and Aspergillus spp. Present in ripe nectarines. Trail pheromones of the ant Pristomyrmex pungens
							Phenylacetaldehyde; Di-Me acetal	C10H14O2
							1-Phenyl-2,3-butanediol	C10H14O2
							1-Phenyl-2,3-butanediol; (2S,3R)-form	C10H14O2
							1-Phenyl-2,3-butanediol; (2S,3S)-form	C10H14O2	Constit. of Wisteria floribunda
							1-Phenyl-2,3-butanediol; (2R,3S)-form	C10H14O2	Constit. of Wisteria floribunda
							1-Phenyl-2,3-butanediol; (2R,3R)-form	C10H14O2
							2-Pinene-6,10-diol; (1R*,5R*,6S*)-form, 10-Aldehyde	C10H14O2	Constit. of Artemisia suksdorfii
							2(10)-Pinene-3,6-diol; (3R*,6S*)-form, 3-Ketone	C10H14O2	From Artemisia spp.
							2(10)-Pinene-3,6-diol; (3R*,6S*)-form, 6-Ketone	C10H14O2	Constit. of Artemisia gypsacea
							2-Pinen-10-ol; (+)-form, 10-Carboxylic acid	C10H14O2	Isol. from oil of Chamaecyparis spp.
							Plagiodial	C10H14O2	Constit. of the larval defensive secretion of Plagiodera versicolora distincta
							1,2-Propanediol; (R)-form, 2-Benzyl ether	C10H14O2
							1,2-Propanediol; (S)-form, 2-Benzyl ether	C10H14O2
							1,2-Propanediol; (S)-form, 1-Ph ether, 2-Me ether	C10H14O2
							1,2-Propanediol; (S)-form, 1-Benzyl ether	C10H14O2
							1,3-Propanediol; Ph-Me ether	C10H14O2
							5-Propyl-1,3-benzenediol; Mono-Me ether	C10H14O2	Lichen constit.
							Rabdoketone A	C10H14O2	Constit. of Rabdosia eriocalyx
							Safranal; Carboxylic acid	C10H14O2
							Santolinolides	C10H14O2
							Santolinolides; (2S,3S,4R)-form	C10H14O2	Isol. from Artemisia tridentata
							Santolinolides; (2R,3S,4R)-form	C10H14O2	Isol. from Artemisia tridentata
							Santolinolides; (2R,3S,4S)-form	C10H14O2	Main constit. of the Santolinolide fraction from Artemisia tridentata
							Santolinolides; (2S,3S,4S)-form	C10H14O2	Constit. of Artemisia tridentata
							Teresantalol; 8-Carboxylic acid	C10H14O2	Isol. from Santalum album (sandalwood)
							2,5,6,6-Tetramethyl-2-cyclohexene-1,4-dione	C10H14O2	Constit. of the essential oil of Iris germanica
							3,4,5,5-Tetramethyl-1,3-cyclopentadiene-1-carboxaldehyde; Carboxylic acid	C10H14O2	Constit. of Lavandula luisieri
							Teucrium lactone C	C10H14O2	Constit. of Teucrium marum
							2,2,9-Trimethyl-1,6-dioxaspiro[4.4]nona-3,8-diene	C10H14O2	Constit. of Artemisia salsoloides
							Tsaokoin	C10H14O2	Constit. of the fruit of Amomum tsao-ko (tsao-ko)
							Tsaokoin; 3a,7a-Diepimer	C10H14O2	Constit. of the fruit of Amomum tsao-ko (tsao-ko)
							Tsaokoin; 3a-Epimer	C10H14O2	Constit. of the fruit of Amomum tsao-ko (tsao-ko)
P	8027	169.046	1.50164	C3H8N2O6	168.038					18282.1	45322	131983	28576.8	189202	87452.3	101561	146679	215380	138627
P	6196	169.086	7.75489	C9H12O3	168.079	-0.512636	Avellaneol	C9H12O3		0	0	0	0	0	87415.2	0	0	0	0
							Avellaneol; (3R,4E,6E)-form	C9H12O3	Metab. of Hypocrea avellanea
							Avellaneol; (3S,4Z,6E)-form	C9H12O3	Metab. of a Lachnellula sp.
							1,2,3-Benzenetriol; Tri-Me ether	C9H12O3
							1,2,4-Benzenetriol; 1-Et, 2-Me ether	C9H12O3
							1,2,4-Benzenetriol; 2-Et, 1-Me ether	C9H12O3
							1,2,4-Benzenetriol; Tri-Me ether	C9H12O3
							1,3,5-Benzenetriol; Tri-Me ether	C9H12O3	Constit. of Rosa spp., Ticorea longiflora and Zieria chevalieri
							Crescentin V	C9H12O3	Constit. of Crescentia cujete
							Daphniacetal A	C9H12O3	Constit. of the fresh fruit of Daphniphyllum macropodum
							6-Deoxyaucubigenin	C9H12O3
							2,3-Dihydroxybenzyl alcohol; 2,3-Di-Me ether	C9H12O3
							2,4-Dihydroxybenzyl alcohol; 2,4-Di-Me ether	C9H12O3
							2,5-Dihydroxybenzyl alcohol; 2,5-Di-Me ether	C9H12O3
							2,5-Dihydroxybenzyl alcohol; 2-Et ether	C9H12O3	Constit. of Curculigo capitulata
							2,6-Dihydroxybenzyl alcohol; 2,6-Di-Me ether	C9H12O3
							3,5-Dihydroxybenzyl alcohol; 3,5-Di-Me ether	C9H12O3
							1-(3,4-Dihydroxyphenyl)ethanol; (±)-form, 3'-Me ether	C9H12O3
							1-(3,4-Dihydroxyphenyl)ethanol; (±)-form, 4'-Me ether	C9H12O3
							1-(3,4-Dihydroxyphenyl)ethanol; (R)-form, 1-Me ether	C9H12O3	Constit. of Ixeris sonchifolia
							1-(2,3-Dihydroxyphenyl)-2-propanol	C9H12O3
							1-(2,3-Dihydroxyphenyl)-2-propanol; (ξ)-form	C9H12O3	Prod. by an unidentified fungus, PSU-N24
							1-(2,3-Dihydroxyphenyl)-2-propanol; (R)-form	C9H12O3	Prod. by Lecythophora sp. 30.5
							1-(2,4-Dihydroxyphenyl)-2-propanol	C9H12O3
							1-(2,4-Dihydroxyphenyl)-2-propanol; (ξ)-form	C9H12O3
							1-(3,4-Dihydroxyphenyl)-1-propanol	C9H12O3
							1-(3,4-Dihydroxyphenyl)-1-propanol; (R)-form	C9H12O3
							1-(3,4-Dihydroxyphenyl)-1-propanol; (S)-form	C9H12O3
							1-(3,4-Dihydroxyphenyl)-1-propanol; (ξ)-form	C9H12O3
							1-(3,4-Dihydroxyphenyl)-1-propanol; (±)-form	C9H12O3
							1-(3,5-Dihydroxyphenyl)-2-propanol	C9H12O3
							1-(3,5-Dihydroxyphenyl)-2-propanol; (S)-form	C9H12O3	Metab. of the sponge-derived yeast Aureobasidium pullulans
							2-(3,4-Dihydroxyphenyl)-1-propanol	C9H12O3
							2-(3,4-Dihydroxyphenyl)-1-propanol; (ξ)-form	C9H12O3
							3-(3,4-Dihydroxyphenyl)-1-propanol	C9H12O3	Constit. of Onopordon corymbosum
							3,4-Dimethoxybenzyl alcohol	C9H12O3	Constit. of various plant spp. and prod. by Bjerkandera spp., Botryosphaeria sp. and Phanerochaete spp.
							2,4-Dimethyl-1,3,5-benzenetriol; 3-Me ether	C9H12O3	Prod. from leaves of Eucalyptus spp. after acid hydrol.
							2,2-Dimethyl-1,3,5-cyclohexanetrione; Monoenol-form, Me ether	C9H12O3
							1,2-Dimethyl-1,3-cyclopentanedicarboxylic acid; (1S,2R,3R)-form, Anhydride	C9H12O3
							2,4-Dimethyl-3-furancarboxylic acid; Et ester	C9H12O3
							6-Ethyl-4-hydroxy-3,5-dimethyl-2H-pyran-2-one	C9H12O3	Isol. from Emericella heterothallica and Streptomyces sp. TÃ¼ 6077
							6-Ethyl-4-hydroxy-3-methyl-2H-pyran-2-one; Me ether	C9H12O3	Prod. by a mangrove-derived Pestalotiopsis sp. JCM2A4
							5-Ethyl-4-methoxy-6-methyl-2H-pyran-2-one	C9H12O3	Metab. of Macrophoma commelinae IFO 9570
							6-Ethyl-4-methoxy-5-methyl-2H-pyran-2-one	C9H12O3	Prod. by a fungus Pleiochaeta sp. from a marine sponge
							2-Furanmethanol; Butanoyl	C9H12O3
							1-(2-Furanyl)-1,2-ethanediol; (±)-form, Isopropylidene	C9H12O3
							1-(3-Furanyl)-1,4-pentanediol; 1-Ketone	C9H12O3	Prod. on Fusarium solani and Ceratocystis fimbriata-damaged sweet potatoes (Ipomoea batatus)
							1-(3-Furanyl)-1,4-pentanediol; 4-Ketone	C9H12O3	Prod. on Fusarium solani-infected sweet potatoes (Ipomoea batatus)
							Glycerol; 1-Ph ether	C9H12O3
							2-Hydroxybenzaldehyde; Di-Me acetal	C9H12O3
							2-Hydroxy-2,4-dimethyl-5-propenyl-3(2H)-furanone	C9H12O3
							2-Hydroxy-2,4-dimethyl-5-propenyl-3(2H)-furanone; (±)-(E)-form	C9H12O3	Minor metab. of Stemphylium radicinum and Ascochyta salicorniae
							2-(2-Hydroxyethyl)-4-methoxyphenol	C9H12O3	Metab. of Stereum subpileatum
							2-(1-Hydroxyethyl)-3-methyl-1,4-benzenediol	C9H12O3
							2-(1-Hydroxyethyl)-3-methyl-1,4-benzenediol; (R)-form	C9H12O3
							2-(1-Hydroxyethyl)-3-methyl-1,4-benzenediol; (S)-form	C9H12O3
							4-Hydroxy-6-isopropyl-3-methyl-2H-pyran-2-one	C9H12O3	Prod. by Streptomyces coelicoflavus USF-6280 and Streptomyces coelicolor A3(2)
							2-(3-Hydroxy-4-methoxyphenyl)ethanol	C9H12O3	Constit. of Dendrobium nobile and Scrophularia buergeriana. Isol. from Gloeophyllum odoratum and prod. by Streptomyces sp. strain GW5127
							2-(4-Hydroxy-3-methoxyphenyl)ethanol	C9H12O3	Isol. from various plant spp. Constit. of mandibular secretion of honeybees
							4-(Hydroxymethyl)-2,5-dimethyl-1,3-benzenediol	C9H12O3
							1-(2-Hydroxy-6-methylphenyl)-1,2-ethanediol	C9H12O3	Constit. of Acourtia nana
							9-Hydroxy-2,4,6-nonatrienoic acid	C9H12O3
							6-Hydroxy-11-nor-8-iriden-1-one	C9H12O3
							6-Hydroxy-11-nor-8-iriden-1-one; 6β-form	C9H12O3	Constit. of Crescentia alata
							1-(2-Hydroxyphenyl)-1,2-ethanediol; (S)-form, 2'-Me ether	C9H12O3
							1-(4-Hydroxyphenyl)-1,2-ethanediol; (±)-form, 4'-Me ether	C9H12O3
							1-(4-Hydroxyphenyl)-1,2-ethanediol; (ξ)-form, 4'-Me ether	C9H12O3	Prod. by Gloeophyllum odoratum
							1-(4-Hydroxyphenyl)-1,2-ethanediol; (ξ)-form, 1-Me ether	C9H12O3	Constit. of the fruit of Coriandrum sativum (coriander)
							1-(4-Hydroxyphenyl)-1,2-ethanediol; (R)-form, 4'-Me ether	C9H12O3
							1-(4-Hydroxyphenyl)-1,2-ethanediol; (R)-form, 1-Me ether	C9H12O3	Constit. of the fruit of Carum carvi (caraway)
							1-(4-Hydroxyphenyl)-1,2-propanediol	C9H12O3
							1-(4-Hydroxyphenyl)-1,2-propanediol; (1S,2S)-form	C9H12O3
							1-(4-Hydroxyphenyl)-1,2-propanediol; (1R*,2R*)-form	C9H12O3
							1-(4-Hydroxyphenyl)-1,2-propanediol; (1R,2S)-form	C9H12O3	Constit. of Narvalina domingensis (Compositae)
							1-(4-Hydroxyphenyl)-1,2-propanediol; (1RS,2SR)-form	C9H12O3
							1-(4-Hydroxyphenyl)-1,2-propanediol; (1R*,2S*)-form	C9H12O3
							1-(4-Hydroxyphenyl)-1,2-propanediol; (1R,2R)-form	C9H12O3	Constit. of Narvalina domingensis (Compositae)
							1-(4-Hydroxyphenyl)-1,2-propanediol; (1S,2R)-form	C9H12O3
							1-(4-Hydroxyphenyl)-1,2-propanediol; (1RS,2RS)-form	C9H12O3
							1-(4-Hydroxyphenyl)-1,2-propanediol; (1ξ,2ξ)-form	C9H12O3
							2-(4-Hydroxyphenyl)-1,3-propanediol	C9H12O3
							3-(4-Hydroxyphenyl)-1,2-propanediol	C9H12O3
							3-(4-Hydroxyphenyl)-1,2-propanediol; (S)-form	C9H12O3
							3-(4-Hydroxyphenyl)-1,2-propanediol; (±)-form	C9H12O3	Metab. of the fungus Nidula niveo-tomentosa
							4-Isopropyl-1,2,3-benzenetriol	C9H12O3
							4-Methoxy-6-propyl-2H-pyran-2-one	C9H12O3	Prod. by the freshwater aquatic fungus Annulatascus triseptatus
							2-Methyl-1,3,5-benzenetriol; 1,5-Di-Me ether	C9H12O3
							3-Methyl-1,2,4-benzenetriol; 2,4-Di-Me ether	C9H12O3
							5-Methyl-1,2,3-benzenetriol; 1,2-Di-Me ether	C9H12O3
							5-Methyl-1,2,3-benzenetriol; 1,3-Di-Me ether	C9H12O3	Isol. from wood spirit
							6-Methyl-1,2,4-benzenetriol; 1,2-Di-Me ether	C9H12O3
							6-Methyl-1,2,4-benzenetriol; 2,4-Di-Me ether	C9H12O3
							3-Methyl-1,2-cyclopentanedione; Enol-form, Propanoyl	C9H12O3
							4-Methyl-5-(3-oxobutyl)-2(5H)-furanone	C9H12O3
							4-Methyl-5-(3-oxobutyl)-2(5H)-furanone; (±)-form	C9H12O3	Constit. of cured Greek tobacco (Nicotiana tabacum)
							3,5-Nonadiyne-1,2,7-triol	C9H12O3
							3,5-Nonadiyne-1,2,7-triol; (2RS,7SR)-form	C9H12O3
							3,5-Nonadiyne-1,2,7-triol; (2R,7S)-form	C9H12O3	Metab. of Clitocybe rhizophora
							α-Oxo-3-cyclohexene-1-acetic acid; (R)-form, Me ester	C9H12O3
							3-Oxo-1-cyclopentene-1-propanoic acid; Me ester	C9H12O3	Prod. by a marine-derived Trichoderma atroviride G20-12
							6-(3-Oxo-1-cyclopropen-1-yl)hexanoic acid	C9H12O3	Prod. by Eupenicillium alutaceum
							2-Propenal; Trimer	C9H12O3
							5-Propyl-1,2,3-benzenetriol	C9H12O3
							6-Propyl-1,2,4-benzenetriol	C9H12O3
							Serpenone	C9H12O3	Constit. of Hypoxylon serpens
							Waquafranone A	C9H12O3	Prod. by freshwater fungus Wicklowia aquatica
P	6029	169.086	1.99213	C9H12O3	168.079	-0.492254	Avellaneol	C9H12O3		0	0	0	0	0	160097	0	88549.8	0	0
							Avellaneol; (3R,4E,6E)-form	C9H12O3	Metab. of Hypocrea avellanea
							Avellaneol; (3S,4Z,6E)-form	C9H12O3	Metab. of a Lachnellula sp.
							1,2,3-Benzenetriol; Tri-Me ether	C9H12O3
							1,2,4-Benzenetriol; 1-Et, 2-Me ether	C9H12O3
							1,2,4-Benzenetriol; 2-Et, 1-Me ether	C9H12O3
							1,2,4-Benzenetriol; Tri-Me ether	C9H12O3
							1,3,5-Benzenetriol; Tri-Me ether	C9H12O3	Constit. of Rosa spp., Ticorea longiflora and Zieria chevalieri
							Crescentin V	C9H12O3	Constit. of Crescentia cujete
							Daphniacetal A	C9H12O3	Constit. of the fresh fruit of Daphniphyllum macropodum
							6-Deoxyaucubigenin	C9H12O3
							2,3-Dihydroxybenzyl alcohol; 2,3-Di-Me ether	C9H12O3
							2,4-Dihydroxybenzyl alcohol; 2,4-Di-Me ether	C9H12O3
							2,5-Dihydroxybenzyl alcohol; 2,5-Di-Me ether	C9H12O3
							2,5-Dihydroxybenzyl alcohol; 2-Et ether	C9H12O3	Constit. of Curculigo capitulata
							2,6-Dihydroxybenzyl alcohol; 2,6-Di-Me ether	C9H12O3
							3,5-Dihydroxybenzyl alcohol; 3,5-Di-Me ether	C9H12O3
							1-(3,4-Dihydroxyphenyl)ethanol; (±)-form, 3'-Me ether	C9H12O3
							1-(3,4-Dihydroxyphenyl)ethanol; (±)-form, 4'-Me ether	C9H12O3
							1-(3,4-Dihydroxyphenyl)ethanol; (R)-form, 1-Me ether	C9H12O3	Constit. of Ixeris sonchifolia
							1-(2,3-Dihydroxyphenyl)-2-propanol	C9H12O3
							1-(2,3-Dihydroxyphenyl)-2-propanol; (ξ)-form	C9H12O3	Prod. by an unidentified fungus, PSU-N24
							1-(2,3-Dihydroxyphenyl)-2-propanol; (R)-form	C9H12O3	Prod. by Lecythophora sp. 30.5
							1-(2,4-Dihydroxyphenyl)-2-propanol	C9H12O3
							1-(2,4-Dihydroxyphenyl)-2-propanol; (ξ)-form	C9H12O3
							1-(3,4-Dihydroxyphenyl)-1-propanol	C9H12O3
							1-(3,4-Dihydroxyphenyl)-1-propanol; (R)-form	C9H12O3
							1-(3,4-Dihydroxyphenyl)-1-propanol; (S)-form	C9H12O3
							1-(3,4-Dihydroxyphenyl)-1-propanol; (ξ)-form	C9H12O3
							1-(3,4-Dihydroxyphenyl)-1-propanol; (±)-form	C9H12O3
							1-(3,5-Dihydroxyphenyl)-2-propanol	C9H12O3
							1-(3,5-Dihydroxyphenyl)-2-propanol; (S)-form	C9H12O3	Metab. of the sponge-derived yeast Aureobasidium pullulans
							2-(3,4-Dihydroxyphenyl)-1-propanol	C9H12O3
							2-(3,4-Dihydroxyphenyl)-1-propanol; (ξ)-form	C9H12O3
							3-(3,4-Dihydroxyphenyl)-1-propanol	C9H12O3	Constit. of Onopordon corymbosum
							3,4-Dimethoxybenzyl alcohol	C9H12O3	Constit. of various plant spp. and prod. by Bjerkandera spp., Botryosphaeria sp. and Phanerochaete spp.
							2,4-Dimethyl-1,3,5-benzenetriol; 3-Me ether	C9H12O3	Prod. from leaves of Eucalyptus spp. after acid hydrol.
							2,2-Dimethyl-1,3,5-cyclohexanetrione; Monoenol-form, Me ether	C9H12O3
							1,2-Dimethyl-1,3-cyclopentanedicarboxylic acid; (1S,2R,3R)-form, Anhydride	C9H12O3
							2,4-Dimethyl-3-furancarboxylic acid; Et ester	C9H12O3
							6-Ethyl-4-hydroxy-3,5-dimethyl-2H-pyran-2-one	C9H12O3	Isol. from Emericella heterothallica and Streptomyces sp. TÃ¼ 6077
							6-Ethyl-4-hydroxy-3-methyl-2H-pyran-2-one; Me ether	C9H12O3	Prod. by a mangrove-derived Pestalotiopsis sp. JCM2A4
							5-Ethyl-4-methoxy-6-methyl-2H-pyran-2-one	C9H12O3	Metab. of Macrophoma commelinae IFO 9570
							6-Ethyl-4-methoxy-5-methyl-2H-pyran-2-one	C9H12O3	Prod. by a fungus Pleiochaeta sp. from a marine sponge
							2-Furanmethanol; Butanoyl	C9H12O3
							1-(2-Furanyl)-1,2-ethanediol; (±)-form, Isopropylidene	C9H12O3
							1-(3-Furanyl)-1,4-pentanediol; 1-Ketone	C9H12O3	Prod. on Fusarium solani and Ceratocystis fimbriata-damaged sweet potatoes (Ipomoea batatus)
							1-(3-Furanyl)-1,4-pentanediol; 4-Ketone	C9H12O3	Prod. on Fusarium solani-infected sweet potatoes (Ipomoea batatus)
							Glycerol; 1-Ph ether	C9H12O3
							2-Hydroxybenzaldehyde; Di-Me acetal	C9H12O3
							2-Hydroxy-2,4-dimethyl-5-propenyl-3(2H)-furanone	C9H12O3
							2-Hydroxy-2,4-dimethyl-5-propenyl-3(2H)-furanone; (±)-(E)-form	C9H12O3	Minor metab. of Stemphylium radicinum and Ascochyta salicorniae
							2-(2-Hydroxyethyl)-4-methoxyphenol	C9H12O3	Metab. of Stereum subpileatum
							2-(1-Hydroxyethyl)-3-methyl-1,4-benzenediol	C9H12O3
							2-(1-Hydroxyethyl)-3-methyl-1,4-benzenediol; (R)-form	C9H12O3
							2-(1-Hydroxyethyl)-3-methyl-1,4-benzenediol; (S)-form	C9H12O3
							4-Hydroxy-6-isopropyl-3-methyl-2H-pyran-2-one	C9H12O3	Prod. by Streptomyces coelicoflavus USF-6280 and Streptomyces coelicolor A3(2)
							2-(3-Hydroxy-4-methoxyphenyl)ethanol	C9H12O3	Constit. of Dendrobium nobile and Scrophularia buergeriana. Isol. from Gloeophyllum odoratum and prod. by Streptomyces sp. strain GW5127
							2-(4-Hydroxy-3-methoxyphenyl)ethanol	C9H12O3	Isol. from various plant spp. Constit. of mandibular secretion of honeybees
							4-(Hydroxymethyl)-2,5-dimethyl-1,3-benzenediol	C9H12O3
							1-(2-Hydroxy-6-methylphenyl)-1,2-ethanediol	C9H12O3	Constit. of Acourtia nana
							9-Hydroxy-2,4,6-nonatrienoic acid	C9H12O3
							6-Hydroxy-11-nor-8-iriden-1-one	C9H12O3
							6-Hydroxy-11-nor-8-iriden-1-one; 6β-form	C9H12O3	Constit. of Crescentia alata
							1-(2-Hydroxyphenyl)-1,2-ethanediol; (S)-form, 2'-Me ether	C9H12O3
							1-(4-Hydroxyphenyl)-1,2-ethanediol; (±)-form, 4'-Me ether	C9H12O3
							1-(4-Hydroxyphenyl)-1,2-ethanediol; (ξ)-form, 4'-Me ether	C9H12O3	Prod. by Gloeophyllum odoratum
							1-(4-Hydroxyphenyl)-1,2-ethanediol; (ξ)-form, 1-Me ether	C9H12O3	Constit. of the fruit of Coriandrum sativum (coriander)
							1-(4-Hydroxyphenyl)-1,2-ethanediol; (R)-form, 4'-Me ether	C9H12O3
							1-(4-Hydroxyphenyl)-1,2-ethanediol; (R)-form, 1-Me ether	C9H12O3	Constit. of the fruit of Carum carvi (caraway)
							1-(4-Hydroxyphenyl)-1,2-propanediol	C9H12O3
							1-(4-Hydroxyphenyl)-1,2-propanediol; (1S,2S)-form	C9H12O3
							1-(4-Hydroxyphenyl)-1,2-propanediol; (1R*,2R*)-form	C9H12O3
							1-(4-Hydroxyphenyl)-1,2-propanediol; (1R,2S)-form	C9H12O3	Constit. of Narvalina domingensis (Compositae)
							1-(4-Hydroxyphenyl)-1,2-propanediol; (1RS,2SR)-form	C9H12O3
							1-(4-Hydroxyphenyl)-1,2-propanediol; (1R*,2S*)-form	C9H12O3
							1-(4-Hydroxyphenyl)-1,2-propanediol; (1R,2R)-form	C9H12O3	Constit. of Narvalina domingensis (Compositae)
							1-(4-Hydroxyphenyl)-1,2-propanediol; (1S,2R)-form	C9H12O3
							1-(4-Hydroxyphenyl)-1,2-propanediol; (1RS,2RS)-form	C9H12O3
							1-(4-Hydroxyphenyl)-1,2-propanediol; (1ξ,2ξ)-form	C9H12O3
							2-(4-Hydroxyphenyl)-1,3-propanediol	C9H12O3
							3-(4-Hydroxyphenyl)-1,2-propanediol	C9H12O3
							3-(4-Hydroxyphenyl)-1,2-propanediol; (S)-form	C9H12O3
							3-(4-Hydroxyphenyl)-1,2-propanediol; (±)-form	C9H12O3	Metab. of the fungus Nidula niveo-tomentosa
							4-Isopropyl-1,2,3-benzenetriol	C9H12O3
							4-Methoxy-6-propyl-2H-pyran-2-one	C9H12O3	Prod. by the freshwater aquatic fungus Annulatascus triseptatus
							2-Methyl-1,3,5-benzenetriol; 1,5-Di-Me ether	C9H12O3
							3-Methyl-1,2,4-benzenetriol; 2,4-Di-Me ether	C9H12O3
							5-Methyl-1,2,3-benzenetriol; 1,2-Di-Me ether	C9H12O3
							5-Methyl-1,2,3-benzenetriol; 1,3-Di-Me ether	C9H12O3	Isol. from wood spirit
							6-Methyl-1,2,4-benzenetriol; 1,2-Di-Me ether	C9H12O3
							6-Methyl-1,2,4-benzenetriol; 2,4-Di-Me ether	C9H12O3
							3-Methyl-1,2-cyclopentanedione; Enol-form, Propanoyl	C9H12O3
							4-Methyl-5-(3-oxobutyl)-2(5H)-furanone	C9H12O3
							4-Methyl-5-(3-oxobutyl)-2(5H)-furanone; (±)-form	C9H12O3	Constit. of cured Greek tobacco (Nicotiana tabacum)
							3,5-Nonadiyne-1,2,7-triol	C9H12O3
							3,5-Nonadiyne-1,2,7-triol; (2RS,7SR)-form	C9H12O3
							3,5-Nonadiyne-1,2,7-triol; (2R,7S)-form	C9H12O3	Metab. of Clitocybe rhizophora
							α-Oxo-3-cyclohexene-1-acetic acid; (R)-form, Me ester	C9H12O3
							3-Oxo-1-cyclopentene-1-propanoic acid; Me ester	C9H12O3	Prod. by a marine-derived Trichoderma atroviride G20-12
							6-(3-Oxo-1-cyclopropen-1-yl)hexanoic acid	C9H12O3	Prod. by Eupenicillium alutaceum
							2-Propenal; Trimer	C9H12O3
							5-Propyl-1,2,3-benzenetriol	C9H12O3
							6-Propyl-1,2,4-benzenetriol	C9H12O3
							Serpenone	C9H12O3	Constit. of Hypoxylon serpens
							Waquafranone A	C9H12O3	Prod. by freshwater fungus Wicklowia aquatica
P	9223	169.086	5.8355	C9H12O3	168.079	-0.480965	Avellaneol	C9H12O3		0	0	0	0	0	0	0	0	0	174598
							Avellaneol; (3R,4E,6E)-form	C9H12O3	Metab. of Hypocrea avellanea
							Avellaneol; (3S,4Z,6E)-form	C9H12O3	Metab. of a Lachnellula sp.
							1,2,3-Benzenetriol; Tri-Me ether	C9H12O3
							1,2,4-Benzenetriol; 1-Et, 2-Me ether	C9H12O3
							1,2,4-Benzenetriol; 2-Et, 1-Me ether	C9H12O3
							1,2,4-Benzenetriol; Tri-Me ether	C9H12O3
							1,3,5-Benzenetriol; Tri-Me ether	C9H12O3	Constit. of Rosa spp., Ticorea longiflora and Zieria chevalieri
							Crescentin V	C9H12O3	Constit. of Crescentia cujete
							Daphniacetal A	C9H12O3	Constit. of the fresh fruit of Daphniphyllum macropodum
							6-Deoxyaucubigenin	C9H12O3
							2,3-Dihydroxybenzyl alcohol; 2,3-Di-Me ether	C9H12O3
							2,4-Dihydroxybenzyl alcohol; 2,4-Di-Me ether	C9H12O3
							2,5-Dihydroxybenzyl alcohol; 2,5-Di-Me ether	C9H12O3
							2,5-Dihydroxybenzyl alcohol; 2-Et ether	C9H12O3	Constit. of Curculigo capitulata
							2,6-Dihydroxybenzyl alcohol; 2,6-Di-Me ether	C9H12O3
							3,5-Dihydroxybenzyl alcohol; 3,5-Di-Me ether	C9H12O3
							1-(3,4-Dihydroxyphenyl)ethanol; (±)-form, 3'-Me ether	C9H12O3
							1-(3,4-Dihydroxyphenyl)ethanol; (±)-form, 4'-Me ether	C9H12O3
							1-(3,4-Dihydroxyphenyl)ethanol; (R)-form, 1-Me ether	C9H12O3	Constit. of Ixeris sonchifolia
							1-(2,3-Dihydroxyphenyl)-2-propanol	C9H12O3
							1-(2,3-Dihydroxyphenyl)-2-propanol; (ξ)-form	C9H12O3	Prod. by an unidentified fungus, PSU-N24
							1-(2,3-Dihydroxyphenyl)-2-propanol; (R)-form	C9H12O3	Prod. by Lecythophora sp. 30.5
							1-(2,4-Dihydroxyphenyl)-2-propanol	C9H12O3
							1-(2,4-Dihydroxyphenyl)-2-propanol; (ξ)-form	C9H12O3
							1-(3,4-Dihydroxyphenyl)-1-propanol	C9H12O3
							1-(3,4-Dihydroxyphenyl)-1-propanol; (R)-form	C9H12O3
							1-(3,4-Dihydroxyphenyl)-1-propanol; (S)-form	C9H12O3
							1-(3,4-Dihydroxyphenyl)-1-propanol; (ξ)-form	C9H12O3
							1-(3,4-Dihydroxyphenyl)-1-propanol; (±)-form	C9H12O3
							1-(3,5-Dihydroxyphenyl)-2-propanol	C9H12O3
							1-(3,5-Dihydroxyphenyl)-2-propanol; (S)-form	C9H12O3	Metab. of the sponge-derived yeast Aureobasidium pullulans
							2-(3,4-Dihydroxyphenyl)-1-propanol	C9H12O3
							2-(3,4-Dihydroxyphenyl)-1-propanol; (ξ)-form	C9H12O3
							3-(3,4-Dihydroxyphenyl)-1-propanol	C9H12O3	Constit. of Onopordon corymbosum
							3,4-Dimethoxybenzyl alcohol	C9H12O3	Constit. of various plant spp. and prod. by Bjerkandera spp., Botryosphaeria sp. and Phanerochaete spp.
							2,4-Dimethyl-1,3,5-benzenetriol; 3-Me ether	C9H12O3	Prod. from leaves of Eucalyptus spp. after acid hydrol.
							2,2-Dimethyl-1,3,5-cyclohexanetrione; Monoenol-form, Me ether	C9H12O3
							1,2-Dimethyl-1,3-cyclopentanedicarboxylic acid; (1S,2R,3R)-form, Anhydride	C9H12O3
							2,4-Dimethyl-3-furancarboxylic acid; Et ester	C9H12O3
							6-Ethyl-4-hydroxy-3,5-dimethyl-2H-pyran-2-one	C9H12O3	Isol. from Emericella heterothallica and Streptomyces sp. TÃ¼ 6077
							6-Ethyl-4-hydroxy-3-methyl-2H-pyran-2-one; Me ether	C9H12O3	Prod. by a mangrove-derived Pestalotiopsis sp. JCM2A4
							5-Ethyl-4-methoxy-6-methyl-2H-pyran-2-one	C9H12O3	Metab. of Macrophoma commelinae IFO 9570
							6-Ethyl-4-methoxy-5-methyl-2H-pyran-2-one	C9H12O3	Prod. by a fungus Pleiochaeta sp. from a marine sponge
							2-Furanmethanol; Butanoyl	C9H12O3
							1-(2-Furanyl)-1,2-ethanediol; (±)-form, Isopropylidene	C9H12O3
							1-(3-Furanyl)-1,4-pentanediol; 1-Ketone	C9H12O3	Prod. on Fusarium solani and Ceratocystis fimbriata-damaged sweet potatoes (Ipomoea batatus)
							1-(3-Furanyl)-1,4-pentanediol; 4-Ketone	C9H12O3	Prod. on Fusarium solani-infected sweet potatoes (Ipomoea batatus)
							Glycerol; 1-Ph ether	C9H12O3
							2-Hydroxybenzaldehyde; Di-Me acetal	C9H12O3
							2-Hydroxy-2,4-dimethyl-5-propenyl-3(2H)-furanone	C9H12O3
							2-Hydroxy-2,4-dimethyl-5-propenyl-3(2H)-furanone; (±)-(E)-form	C9H12O3	Minor metab. of Stemphylium radicinum and Ascochyta salicorniae
							2-(2-Hydroxyethyl)-4-methoxyphenol	C9H12O3	Metab. of Stereum subpileatum
							2-(1-Hydroxyethyl)-3-methyl-1,4-benzenediol	C9H12O3
							2-(1-Hydroxyethyl)-3-methyl-1,4-benzenediol; (R)-form	C9H12O3
							2-(1-Hydroxyethyl)-3-methyl-1,4-benzenediol; (S)-form	C9H12O3
							4-Hydroxy-6-isopropyl-3-methyl-2H-pyran-2-one	C9H12O3	Prod. by Streptomyces coelicoflavus USF-6280 and Streptomyces coelicolor A3(2)
							2-(3-Hydroxy-4-methoxyphenyl)ethanol	C9H12O3	Constit. of Dendrobium nobile and Scrophularia buergeriana. Isol. from Gloeophyllum odoratum and prod. by Streptomyces sp. strain GW5127
							2-(4-Hydroxy-3-methoxyphenyl)ethanol	C9H12O3	Isol. from various plant spp. Constit. of mandibular secretion of honeybees
							4-(Hydroxymethyl)-2,5-dimethyl-1,3-benzenediol	C9H12O3
							1-(2-Hydroxy-6-methylphenyl)-1,2-ethanediol	C9H12O3	Constit. of Acourtia nana
							9-Hydroxy-2,4,6-nonatrienoic acid	C9H12O3
							6-Hydroxy-11-nor-8-iriden-1-one	C9H12O3
							6-Hydroxy-11-nor-8-iriden-1-one; 6β-form	C9H12O3	Constit. of Crescentia alata
							1-(2-Hydroxyphenyl)-1,2-ethanediol; (S)-form, 2'-Me ether	C9H12O3
							1-(4-Hydroxyphenyl)-1,2-ethanediol; (±)-form, 4'-Me ether	C9H12O3
							1-(4-Hydroxyphenyl)-1,2-ethanediol; (ξ)-form, 4'-Me ether	C9H12O3	Prod. by Gloeophyllum odoratum
							1-(4-Hydroxyphenyl)-1,2-ethanediol; (ξ)-form, 1-Me ether	C9H12O3	Constit. of the fruit of Coriandrum sativum (coriander)
							1-(4-Hydroxyphenyl)-1,2-ethanediol; (R)-form, 4'-Me ether	C9H12O3
							1-(4-Hydroxyphenyl)-1,2-ethanediol; (R)-form, 1-Me ether	C9H12O3	Constit. of the fruit of Carum carvi (caraway)
							1-(4-Hydroxyphenyl)-1,2-propanediol	C9H12O3
							1-(4-Hydroxyphenyl)-1,2-propanediol; (1S,2S)-form	C9H12O3
							1-(4-Hydroxyphenyl)-1,2-propanediol; (1R*,2R*)-form	C9H12O3
							1-(4-Hydroxyphenyl)-1,2-propanediol; (1R,2S)-form	C9H12O3	Constit. of Narvalina domingensis (Compositae)
							1-(4-Hydroxyphenyl)-1,2-propanediol; (1RS,2SR)-form	C9H12O3
							1-(4-Hydroxyphenyl)-1,2-propanediol; (1R*,2S*)-form	C9H12O3
							1-(4-Hydroxyphenyl)-1,2-propanediol; (1R,2R)-form	C9H12O3	Constit. of Narvalina domingensis (Compositae)
							1-(4-Hydroxyphenyl)-1,2-propanediol; (1S,2R)-form	C9H12O3
							1-(4-Hydroxyphenyl)-1,2-propanediol; (1RS,2RS)-form	C9H12O3
							1-(4-Hydroxyphenyl)-1,2-propanediol; (1ξ,2ξ)-form	C9H12O3
							2-(4-Hydroxyphenyl)-1,3-propanediol	C9H12O3
							3-(4-Hydroxyphenyl)-1,2-propanediol	C9H12O3
							3-(4-Hydroxyphenyl)-1,2-propanediol; (S)-form	C9H12O3
							3-(4-Hydroxyphenyl)-1,2-propanediol; (±)-form	C9H12O3	Metab. of the fungus Nidula niveo-tomentosa
							4-Isopropyl-1,2,3-benzenetriol	C9H12O3
							4-Methoxy-6-propyl-2H-pyran-2-one	C9H12O3	Prod. by the freshwater aquatic fungus Annulatascus triseptatus
							2-Methyl-1,3,5-benzenetriol; 1,5-Di-Me ether	C9H12O3
							3-Methyl-1,2,4-benzenetriol; 2,4-Di-Me ether	C9H12O3
							5-Methyl-1,2,3-benzenetriol; 1,2-Di-Me ether	C9H12O3
							5-Methyl-1,2,3-benzenetriol; 1,3-Di-Me ether	C9H12O3	Isol. from wood spirit
							6-Methyl-1,2,4-benzenetriol; 1,2-Di-Me ether	C9H12O3
							6-Methyl-1,2,4-benzenetriol; 2,4-Di-Me ether	C9H12O3
							3-Methyl-1,2-cyclopentanedione; Enol-form, Propanoyl	C9H12O3
							4-Methyl-5-(3-oxobutyl)-2(5H)-furanone	C9H12O3
							4-Methyl-5-(3-oxobutyl)-2(5H)-furanone; (±)-form	C9H12O3	Constit. of cured Greek tobacco (Nicotiana tabacum)
							3,5-Nonadiyne-1,2,7-triol	C9H12O3
							3,5-Nonadiyne-1,2,7-triol; (2RS,7SR)-form	C9H12O3
							3,5-Nonadiyne-1,2,7-triol; (2R,7S)-form	C9H12O3	Metab. of Clitocybe rhizophora
							α-Oxo-3-cyclohexene-1-acetic acid; (R)-form, Me ester	C9H12O3
							3-Oxo-1-cyclopentene-1-propanoic acid; Me ester	C9H12O3	Prod. by a marine-derived Trichoderma atroviride G20-12
							6-(3-Oxo-1-cyclopropen-1-yl)hexanoic acid	C9H12O3	Prod. by Eupenicillium alutaceum
							2-Propenal; Trimer	C9H12O3
							5-Propyl-1,2,3-benzenetriol	C9H12O3
							6-Propyl-1,2,4-benzenetriol	C9H12O3
							Serpenone	C9H12O3	Constit. of Hypoxylon serpens
							Waquafranone A	C9H12O3	Prod. by freshwater fungus Wicklowia aquatica
P	1674	169.086	10.9356	C9H12O3	168.079	-0.136838	Avellaneol	C9H12O3		1159.87	169748	0	0	1742.5	1386.03	1419.01	7292.02	0	1463.68
							Avellaneol; (3R,4E,6E)-form	C9H12O3	Metab. of Hypocrea avellanea
							Avellaneol; (3S,4Z,6E)-form	C9H12O3	Metab. of a Lachnellula sp.
							1,2,3-Benzenetriol; Tri-Me ether	C9H12O3
							1,2,4-Benzenetriol; 1-Et, 2-Me ether	C9H12O3
							1,2,4-Benzenetriol; 2-Et, 1-Me ether	C9H12O3
							1,2,4-Benzenetriol; Tri-Me ether	C9H12O3
							1,3,5-Benzenetriol; Tri-Me ether	C9H12O3	Constit. of Rosa spp., Ticorea longiflora and Zieria chevalieri
							Crescentin V	C9H12O3	Constit. of Crescentia cujete
							Daphniacetal A	C9H12O3	Constit. of the fresh fruit of Daphniphyllum macropodum
							6-Deoxyaucubigenin	C9H12O3
							2,3-Dihydroxybenzyl alcohol; 2,3-Di-Me ether	C9H12O3
							2,4-Dihydroxybenzyl alcohol; 2,4-Di-Me ether	C9H12O3
							2,5-Dihydroxybenzyl alcohol; 2,5-Di-Me ether	C9H12O3
							2,5-Dihydroxybenzyl alcohol; 2-Et ether	C9H12O3	Constit. of Curculigo capitulata
							2,6-Dihydroxybenzyl alcohol; 2,6-Di-Me ether	C9H12O3
							3,5-Dihydroxybenzyl alcohol; 3,5-Di-Me ether	C9H12O3
							1-(3,4-Dihydroxyphenyl)ethanol; (±)-form, 3'-Me ether	C9H12O3
							1-(3,4-Dihydroxyphenyl)ethanol; (±)-form, 4'-Me ether	C9H12O3
							1-(3,4-Dihydroxyphenyl)ethanol; (R)-form, 1-Me ether	C9H12O3	Constit. of Ixeris sonchifolia
							1-(2,3-Dihydroxyphenyl)-2-propanol	C9H12O3
							1-(2,3-Dihydroxyphenyl)-2-propanol; (ξ)-form	C9H12O3	Prod. by an unidentified fungus, PSU-N24
							1-(2,3-Dihydroxyphenyl)-2-propanol; (R)-form	C9H12O3	Prod. by Lecythophora sp. 30.5
							1-(2,4-Dihydroxyphenyl)-2-propanol	C9H12O3
							1-(2,4-Dihydroxyphenyl)-2-propanol; (ξ)-form	C9H12O3
							1-(3,4-Dihydroxyphenyl)-1-propanol	C9H12O3
							1-(3,4-Dihydroxyphenyl)-1-propanol; (R)-form	C9H12O3
							1-(3,4-Dihydroxyphenyl)-1-propanol; (S)-form	C9H12O3
							1-(3,4-Dihydroxyphenyl)-1-propanol; (ξ)-form	C9H12O3
							1-(3,4-Dihydroxyphenyl)-1-propanol; (±)-form	C9H12O3
							1-(3,5-Dihydroxyphenyl)-2-propanol	C9H12O3
							1-(3,5-Dihydroxyphenyl)-2-propanol; (S)-form	C9H12O3	Metab. of the sponge-derived yeast Aureobasidium pullulans
							2-(3,4-Dihydroxyphenyl)-1-propanol	C9H12O3
							2-(3,4-Dihydroxyphenyl)-1-propanol; (ξ)-form	C9H12O3
							3-(3,4-Dihydroxyphenyl)-1-propanol	C9H12O3	Constit. of Onopordon corymbosum
							3,4-Dimethoxybenzyl alcohol	C9H12O3	Constit. of various plant spp. and prod. by Bjerkandera spp., Botryosphaeria sp. and Phanerochaete spp.
							2,4-Dimethyl-1,3,5-benzenetriol; 3-Me ether	C9H12O3	Prod. from leaves of Eucalyptus spp. after acid hydrol.
							2,2-Dimethyl-1,3,5-cyclohexanetrione; Monoenol-form, Me ether	C9H12O3
							1,2-Dimethyl-1,3-cyclopentanedicarboxylic acid; (1S,2R,3R)-form, Anhydride	C9H12O3
							2,4-Dimethyl-3-furancarboxylic acid; Et ester	C9H12O3
							6-Ethyl-4-hydroxy-3,5-dimethyl-2H-pyran-2-one	C9H12O3	Isol. from Emericella heterothallica and Streptomyces sp. TÃ¼ 6077
							6-Ethyl-4-hydroxy-3-methyl-2H-pyran-2-one; Me ether	C9H12O3	Prod. by a mangrove-derived Pestalotiopsis sp. JCM2A4
							5-Ethyl-4-methoxy-6-methyl-2H-pyran-2-one	C9H12O3	Metab. of Macrophoma commelinae IFO 9570
							6-Ethyl-4-methoxy-5-methyl-2H-pyran-2-one	C9H12O3	Prod. by a fungus Pleiochaeta sp. from a marine sponge
							2-Furanmethanol; Butanoyl	C9H12O3
							1-(2-Furanyl)-1,2-ethanediol; (±)-form, Isopropylidene	C9H12O3
							1-(3-Furanyl)-1,4-pentanediol; 1-Ketone	C9H12O3	Prod. on Fusarium solani and Ceratocystis fimbriata-damaged sweet potatoes (Ipomoea batatus)
							1-(3-Furanyl)-1,4-pentanediol; 4-Ketone	C9H12O3	Prod. on Fusarium solani-infected sweet potatoes (Ipomoea batatus)
							Glycerol; 1-Ph ether	C9H12O3
							2-Hydroxybenzaldehyde; Di-Me acetal	C9H12O3
							2-Hydroxy-2,4-dimethyl-5-propenyl-3(2H)-furanone	C9H12O3
							2-Hydroxy-2,4-dimethyl-5-propenyl-3(2H)-furanone; (±)-(E)-form	C9H12O3	Minor metab. of Stemphylium radicinum and Ascochyta salicorniae
							2-(2-Hydroxyethyl)-4-methoxyphenol	C9H12O3	Metab. of Stereum subpileatum
							2-(1-Hydroxyethyl)-3-methyl-1,4-benzenediol	C9H12O3
							2-(1-Hydroxyethyl)-3-methyl-1,4-benzenediol; (R)-form	C9H12O3
							2-(1-Hydroxyethyl)-3-methyl-1,4-benzenediol; (S)-form	C9H12O3
							4-Hydroxy-6-isopropyl-3-methyl-2H-pyran-2-one	C9H12O3	Prod. by Streptomyces coelicoflavus USF-6280 and Streptomyces coelicolor A3(2)
							2-(3-Hydroxy-4-methoxyphenyl)ethanol	C9H12O3	Constit. of Dendrobium nobile and Scrophularia buergeriana. Isol. from Gloeophyllum odoratum and prod. by Streptomyces sp. strain GW5127
							2-(4-Hydroxy-3-methoxyphenyl)ethanol	C9H12O3	Isol. from various plant spp. Constit. of mandibular secretion of honeybees
							4-(Hydroxymethyl)-2,5-dimethyl-1,3-benzenediol	C9H12O3
							1-(2-Hydroxy-6-methylphenyl)-1,2-ethanediol	C9H12O3	Constit. of Acourtia nana
							9-Hydroxy-2,4,6-nonatrienoic acid	C9H12O3
							6-Hydroxy-11-nor-8-iriden-1-one	C9H12O3
							6-Hydroxy-11-nor-8-iriden-1-one; 6β-form	C9H12O3	Constit. of Crescentia alata
							1-(2-Hydroxyphenyl)-1,2-ethanediol; (S)-form, 2'-Me ether	C9H12O3
							1-(4-Hydroxyphenyl)-1,2-ethanediol; (±)-form, 4'-Me ether	C9H12O3
							1-(4-Hydroxyphenyl)-1,2-ethanediol; (ξ)-form, 4'-Me ether	C9H12O3	Prod. by Gloeophyllum odoratum
							1-(4-Hydroxyphenyl)-1,2-ethanediol; (ξ)-form, 1-Me ether	C9H12O3	Constit. of the fruit of Coriandrum sativum (coriander)
							1-(4-Hydroxyphenyl)-1,2-ethanediol; (R)-form, 4'-Me ether	C9H12O3
							1-(4-Hydroxyphenyl)-1,2-ethanediol; (R)-form, 1-Me ether	C9H12O3	Constit. of the fruit of Carum carvi (caraway)
							1-(4-Hydroxyphenyl)-1,2-propanediol	C9H12O3
							1-(4-Hydroxyphenyl)-1,2-propanediol; (1S,2S)-form	C9H12O3
							1-(4-Hydroxyphenyl)-1,2-propanediol; (1R*,2R*)-form	C9H12O3
							1-(4-Hydroxyphenyl)-1,2-propanediol; (1R,2S)-form	C9H12O3	Constit. of Narvalina domingensis (Compositae)
							1-(4-Hydroxyphenyl)-1,2-propanediol; (1RS,2SR)-form	C9H12O3
							1-(4-Hydroxyphenyl)-1,2-propanediol; (1R*,2S*)-form	C9H12O3
							1-(4-Hydroxyphenyl)-1,2-propanediol; (1R,2R)-form	C9H12O3	Constit. of Narvalina domingensis (Compositae)
							1-(4-Hydroxyphenyl)-1,2-propanediol; (1S,2R)-form	C9H12O3
							1-(4-Hydroxyphenyl)-1,2-propanediol; (1RS,2RS)-form	C9H12O3
							1-(4-Hydroxyphenyl)-1,2-propanediol; (1ξ,2ξ)-form	C9H12O3
							2-(4-Hydroxyphenyl)-1,3-propanediol	C9H12O3
							3-(4-Hydroxyphenyl)-1,2-propanediol	C9H12O3
							3-(4-Hydroxyphenyl)-1,2-propanediol; (S)-form	C9H12O3
							3-(4-Hydroxyphenyl)-1,2-propanediol; (±)-form	C9H12O3	Metab. of the fungus Nidula niveo-tomentosa
							4-Isopropyl-1,2,3-benzenetriol	C9H12O3
							4-Methoxy-6-propyl-2H-pyran-2-one	C9H12O3	Prod. by the freshwater aquatic fungus Annulatascus triseptatus
							2-Methyl-1,3,5-benzenetriol; 1,5-Di-Me ether	C9H12O3
							3-Methyl-1,2,4-benzenetriol; 2,4-Di-Me ether	C9H12O3
							5-Methyl-1,2,3-benzenetriol; 1,2-Di-Me ether	C9H12O3
							5-Methyl-1,2,3-benzenetriol; 1,3-Di-Me ether	C9H12O3	Isol. from wood spirit
							6-Methyl-1,2,4-benzenetriol; 1,2-Di-Me ether	C9H12O3
							6-Methyl-1,2,4-benzenetriol; 2,4-Di-Me ether	C9H12O3
							3-Methyl-1,2-cyclopentanedione; Enol-form, Propanoyl	C9H12O3
							4-Methyl-5-(3-oxobutyl)-2(5H)-furanone	C9H12O3
							4-Methyl-5-(3-oxobutyl)-2(5H)-furanone; (±)-form	C9H12O3	Constit. of cured Greek tobacco (Nicotiana tabacum)
							3,5-Nonadiyne-1,2,7-triol	C9H12O3
							3,5-Nonadiyne-1,2,7-triol; (2RS,7SR)-form	C9H12O3
							3,5-Nonadiyne-1,2,7-triol; (2R,7S)-form	C9H12O3	Metab. of Clitocybe rhizophora
							α-Oxo-3-cyclohexene-1-acetic acid; (R)-form, Me ester	C9H12O3
							3-Oxo-1-cyclopentene-1-propanoic acid; Me ester	C9H12O3	Prod. by a marine-derived Trichoderma atroviride G20-12
							6-(3-Oxo-1-cyclopropen-1-yl)hexanoic acid	C9H12O3	Prod. by Eupenicillium alutaceum
							2-Propenal; Trimer	C9H12O3
							5-Propyl-1,2,3-benzenetriol	C9H12O3
							6-Propyl-1,2,4-benzenetriol	C9H12O3
							Serpenone	C9H12O3	Constit. of Hypoxylon serpens
							Waquafranone A	C9H12O3	Prod. by freshwater fungus Wicklowia aquatica
P	1934	171.101	5.27456	C9H14O3	170.094	-0.588202	2-Acetyl-1-isopropylcyclopropanecarboxylic acid	C9H14O3		5021.01	218766	10869.4	10651.5	3488.35	35293.5	9236.93	35309.3	4562.38	1617.22
							2-Acetyl-1-isopropylcyclopropanecarboxylic acid; (1R,2R)-form	C9H14O3	Obt. from 3-Thujen-2-one
							4-Acetyl-1-methyl-3-cyclohexene-1,2-diol	C9H14O3
							4-Acetyl-1-methyl-3-cyclohexene-1,2-diol; (1R*,2R*)-form	C9H14O3	Constit. of Cinnamomum reticulatum
							2-Acetyl-5-methylcyclopentanecarboxylic acid	C9H14O3
							Argyol	C9H14O3
							Argyol; (+)-form	C9H14O3	Constit. of the leaves of Vitex negundo
							Argyol; (-)-form	C9H14O3	Constit. of Argylia radiata and Mussaenda pubescens
							Buergerinin G; 3-Deoxo	C9H14O3	Constit. of Scrophularia buergeriana
							Dihydro-3-(2-methyl-3-oxobutyl)-2(5H)-furanone	C9H14O3	Prod. by Xanthomonas campestris pv. campestris
							5,6-Dihydroxy-2,3,6-trimethyl-2-cyclohexen-1-one	C9H14O3
							5,6-Dihydroxy-2,3,6-trimethyl-2-cyclohexen-1-one; (5R*,6R*)-form	C9H14O3	Prod. by Diaporthe sp. PSU-H2
							Floribundane B	C9H14O3	Constit. of Hymenodictyon floribundum
							2-Furancarboxaldehyde; Di-Et acetal	C9H14O3
							1-(3-Furanyl)-1,4-pentanediol	C9H14O3	Prod. on Fusarium solani-infected sweet potatoes (Ipomoea batatus)
							3-Hexen-1-ol; (Z)-form, 2-Oxopropanoyl	C9H14O3	Present in celery
							Hydrophylin B; 3-Deoxo	C9H14O3	Constit. of Scyphiphora hydrophyllacea
							(4-Hydroxycyclohexylidene)acetic acid; (S)-form, Me ester	C9H14O3
							6-Hydroxy-2,6-dimethyl-2,4-heptadienoic acid	C9H14O3
							6-Hydroxy-2,6-dimethyl-2,4-heptadienoic acid; (2E,4E)-form	C9H14O3	Constit. of Litsea cubeba
							2-(6-Hydroxyhexylidene)cyclopropanol; (R,E)-form, 6'-Carboxylic acid	C9H14O3
							4-Hydroxy-4-(1-hydroxy-1-methylethyl)-2-cyclohexen-1-one	C9H14O3
							4-Hydroxy-4-(1-hydroxy-1-methylethyl)-2-cyclohexen-1-one; (+)-form	C9H14O3	Constit. of Hydrocotyle leucocephala
							3-Hydroxy-4-(hydroxymethyl)-4,6-octadien-2-one	C9H14O3
							3-Hydroxy-4-(hydroxymethyl)-4,6-octadien-2-one; (3S,4E,6E)-form	C9H14O3	Metab. of Lachnellula sp.
							5-Hydroxy-3-(1-hydroxy-2-methylpropyl)-4-methyl-2(5H)-furanone; (1'S,5ξ)-form, 5-Deoxy	C9H14O3	Prod. by Streptomyces antibioticus
							5-Hydroxy-5-methyl-3-(2-methylpropyl)-2(5H)-furanone	C9H14O3
							5-Hydroxy-5-methyl-3-(2-methylpropyl)-2(5H)-furanone; (+)-form	C9H14O3	Isol. from a Jamaican sponge Myrmekioderma styx
							4-(Hydroxymethyl)-3,5-octadiene-2,7-diol; (2S,3Z,5E,7R)-form, 7-Ketone	C9H14O3	Prod. by Aspergillus ostianus strain 01F313
							8-Hydroxy-6-methyl-2,4-octadienoic acid	C9H14O3	Metab. of Dendryphiella salina
							4-Hydroxy-3-methyl-2-oxabicyclo[3.3.1]nonan-6-one	C9H14O3	Isol. from the conifer endophytic fungus Conoplea elegantula
							8-Hydroxy-5,6-octadienoic acid; Me ester	C9H14O3	Constit. of Sapium japonicum
							Isoboonein	C9H14O3	Constit. of Rauwolfia grandiflora and Patrinia scabra and from ipecacuanha root (Psychotria ipecacuanha)
							Mentzetriol	C9H14O3	Constit. of Mentzelia spp.
							2-Methyl-3-oxocyclopentanecarboxylic acid; (1RS,2SR)-form, Et ester	C9H14O3
							2-Methyl-2-propenoic acid; Tetrahydro-2H-pyran-2-yl ester	C9H14O3
							Mitsugashiwalactone; 7β-Hydroxy	C9H14O3	Isol. from bark of Alstonia boonei
							Naucleol	C9H14O3	Constit. of Nauclea diderrichii
							Ningpogenin	C9H14O3	Constit. of Scrophularia ningpoensis
							Nonanedioic acid; Anhydride	C9H14O3
							Ovatic acid; 1→3 Lactone	C9H14O3
							4-Oxo-2-nonenoic acid	C9H14O3
							4-Oxo-2-nonenoic acid; (Z)-form	C9H14O3
							4-Oxo-2-nonenoic acid; (E)-form	C9H14O3	Prod. by Streptomyces olivaceus Tu4018. Constit. of the seeds of Itoa orientalis
							Serpenone; 1',2'-Dihydro	C9H14O3	Constit. of Hypoxylon serpens
							Tetrahydro-2-furanmethanol; (±)-form, 2-Methyl-2-propenoyl	C9H14O3
							Tetrahydro-4-hydroxy-5-methyl-6-(1-propenyl)-2H-pyran-2-one	C9H14O3	Prod. by Streptomyces sp. Go 22/15
P	4016	172.119	2.74028	Moroxydine; LC-ESI-QTOF; MS2; CE 10 ev; [M+H]+;Moroxydine; LC-ESI-QTOF; MS2; CE 20 ev; [M+H]+;Moroxydine; LC-ESI-QTOF; MS2; CE 40 ev; [M+H]+;Moroxydine; LC-ESI-QTOF; MS; NEGATIVE;Moroxydine; LC-ESI-QTOF; MS; POSITIVE	171.112					0	0	0	224886	0	0	0	0	0	0
P	3890	172.119	2.06408	Moroxydine; LC-ESI-QTOF; MS2; CE 10 ev; [M+H]+;Moroxydine; LC-ESI-QTOF; MS2; CE 20 ev; [M+H]+;Moroxydine; LC-ESI-QTOF; MS2; CE 40 ev; [M+H]+;Moroxydine; LC-ESI-QTOF; MS; NEGATIVE;Moroxydine; LC-ESI-QTOF; MS; POSITIVE	171.112					0	0	0	427823	0	0	0	0	0	0
N	765	171.007	1.88385	Glycerol-2-phosphate; LC-ESI-QTOF; MS2; CE:Ramp 5-60 V; [M-H]-;Glycerophosphate; LC-ESI-QQ; MS2; CE:10 V; [M+H]+;Glycerophosphate; LC-ESI-QQ; MS2; CE:20 V; [M+H]+;Glycerophosphate; LC-ESI-QQ; MS2; CE:30 V; [M+H]+;Glycerophosphate; LC-ESI-QQ; MS2; CE:40 V; [M+H]+;Glycerophosphate; LC-ESI-QQ; MS2; CE:50 V; [M+H]+;rac-Glycerol 3-phosphoate; LC-ESI-QTOF; MS2; CE:Ramp 5-60 V; [M-H]-;sn-Glycerol 3-phos…	172.014					2649.98	140458	1367.48	13727.6	1761.56	6579.4	0	4330.6	0	5072.87
P	8257	173.117	3.87181	C9H16O3	172.11	-0.497595	Brevicomin; (1R,7R)-form, 2R-Hydroxy	C9H16O3	Constit. of the male-produced pheromones of Dendroctonus ponderosae	0	556.869	447.417	403.062	352.901	677.731	267.102	400.415	423638	630.686
							3-Butyldihydro-4-hydroxy-5-methyl-2(3H)-furanone	C9H16O3
							3-Butyldihydro-4-hydroxy-5-methyl-2(3H)-furanone; (3R,4R,5S)-form	C9H16O3	Prod. by Streptomyces spp.
							Cerberidol	C9H16O3	Constit. of Cerbera manghas and Cerbera odollam
							Decarestrictine L	C9H16O3	Prod. by Penicillium simplicissimum
							Dihydro-4-hydroxy-5-pentyl-2(3H)-furanone	C9H16O3
							Dihydro-4-hydroxy-5-pentyl-2(3H)-furanone; (4R*,5S*)-form	C9H16O3	Constit. of the roots of Pimpinella thellungiana
							Dihydro-4-hydroxy-5-pentyl-2(3H)-furanone; (4R*,5R*)-form	C9H16O3	Constit. of the roots of Pimpinella thellungiana
							3,4-Dihydro-2H-pyran-2-one; Oxo-form, Di-Et acetal	C9H16O3
							2,4-Dihydroxy-2,6,6-trimethylcyclohexanone	C9H16O3
							2,4-Dihydroxy-2,6,6-trimethylcyclohexanone; (2R,4S)-form	C9H16O3
							1,7-Dioxaspiro[5.5]undecan-3-ol	C9H16O3
							1,7-Dioxaspiro[5.5]undecan-3-ol; (3S,6R)-form	C9H16O3
							1,7-Dioxaspiro[5.5]undecan-3-ol; (3S,6S)-form	C9H16O3	Component of Dacus oleae pheromone
							1,7-Dioxaspiro[5.5]undecan-3-ol; (3R,6R)-form	C9H16O3	Constit. of pheromone of olive fruit-fly Dacus oleae
							1,7-Dioxaspiro[5.5]undecan-3-ol; (3R,6S)-form	C9H16O3	Constit. of the sex pheromone of Batrocera oleae
							1,7-Dioxaspiro[5.5]undecan-4-ol	C9H16O3
							1,7-Dioxaspiro[5.5]undecan-4-ol; (4S,6S)-form	C9H16O3	Major stereoisomeric contributor to sex pheromone of Bactrocera cacuminatus and Batrocera oleae
							1,7-Dioxaspiro[5.5]undecan-4-ol; (4RS,6SR)-form	C9H16O3
							1,7-Dioxaspiro[5.5]undecan-4-ol; (4RS,6RS)-form	C9H16O3
							1,7-Dioxaspiro[5.5]undecan-4-ol; (4S,6R)-form	C9H16O3
							1,7-Dioxaspiro[5.5]undecan-4-ol; (4R,6R)-form	C9H16O3
							1,7-Dioxaspiro[5.5]undecan-4-ol; (4R,6S)-form	C9H16O3	Minor contributor to the sex pheromones of Batrocera cacuminatus and Batrocera oleae
							6-Ethyltetrahydro-4-hydroxy-3,5-dimethyl-2H-pyran-2-one	C9H16O3
							6-Ethyltetrahydro-4-hydroxy-3,5-dimethyl-2H-pyran-2-one; (3R,4S,5R,6R)-form	C9H16O3	Prod. by Saccharopolyspora erythaea and Streptomyces coelicolor
							Eucommiol; 6-Deoxy	C9H16O3	Constit. of Eucommia ulmoides
							Eucommiol; 10-Deoxy	C9H16O3	Constit. of Kigelia pinnata
							2-Formylbutanoic acid; tert-Butyl ester	C9H16O3
							3-Hydroxy-2,4-dimethyl-4-heptenoic acid	C9H16O3
							4-(1-Hydroxyethyl)cyclohexanecarboxylic acid	C9H16O3	Constit. of Symplocos paniculata
							5-Hydroxy-3-isopropyl-2-pentenoic acid; (E)-form, Me ester	C9H16O3	Isol. from the males of Diaprepes abbreviatus
							3-Hydroxy-2-methylenebutanoic acid; (ξ)-form, Butyl ester	C9H16O3	Constit. of the oil of Anthemis nobilis
							3-Hydroxy-2-methylenebutanoic acid; (ξ)-form, 2-Methylpropyl ester	C9H16O3	Constit. of the oil of Anthemis nobilis
							3-Hydroxy-2-methylenebutanoic acid; (S)-form, Butyl ester	C9H16O3
							4-(Hydroxymethyl)-3,5-octadiene-2,7-diol	C9H16O3
							4-(Hydroxymethyl)-3,5-octadiene-2,7-diol; (2S,3Z,5E,7S)-form	C9H16O3	Prod. by the marine-derived Aspergillus ostianus strain 01F313
							4-(Hydroxymethyl)-3,5-octadiene-2,7-diol; (2S,3Z,5E,7R)-form	C9H16O3	Prod. by the marine-derived Aspergillus ostianus strain 01F313
							4-(Hydroxymethyl)-4,6-octadiene-2,3-diol	C9H16O3
							4-(Hydroxymethyl)-4,6-octadiene-2,3-diol; (E,E)-form	C9H16O3	Prod. by Aspergillus ochraceus
							4-Hydroxy-2-nonenoic acid	C9H16O3
							4-Hydroxy-2-nonenoic acid; (2E,4RS)-form	C9H16O3
							4-Hydroxy-2-nonenoic acid; (2Z,4R)-form	C9H16O3	Constit. of Carthamus oxyacantha
							4-Hydroxy-2-nonenoic acid; (2E,4S)-form	C9H16O3
							4-Hydroxy-2-nonenoic acid; (2E,4ξ)-form	C9H16O3	Constit. of the roots of Pottsia laxiflora
							8-Hydroxy-2-nonenoic acid	C9H16O3
							8-Hydroxy-2-nonenoic acid; (R,E)-form	C9H16O3
							3-Hydroxy-5-octenoic acid; (3S,5E)-form, Me ester	C9H16O3
							8-Hydroxy-5-octenoic acid; (Z)-form, Me ester	C9H16O3
							3-Hydroxy-4-pentenoic acid; (R)-form, tert-Butyl ester	C9H16O3
							3-Hydroxy-4-pentenoic acid; (±)-form, tert-Butyl ester	C9H16O3
							2-Hydroxypropanoic acid; (±)-form, 3Z-Hexenyl ester	C9H16O3
							2-Methyl-2-propenoic acid; 2-Isopropoxyethyl ester	C9H16O3
							Ovatol	C9H16O3
							4-Oxononanoic acid	C9H16O3	Constit of the marine red alga Gracilaria tenuistipitata
							9-Oxononanoic acid	C9H16O3	Isol. from Laminaria digitata
							4-Oxopentanoic acid; Butyl ester	C9H16O3
							Scholarein A; 1β-Hydroxy	C9H16O3	Constit. of Alstonia scholaris
							Tetrahydro-2-furanmethanol; (±)-form, Butanoyl	C9H16O3
							Tetrahydro-4-hydroxy-6-isopropyl-5-methyl-2H-pyran-2-one	C9H16O3	Prod. by Streptomyces sp. Go 22/15
							Tetrahydro-4-hydroxy-6-methyl-2-(2-oxopropyl)-2H-pyran	C9H16O3	Constit. of Achillea fragrantissima
P	7766	174.025	1.50765		173.017					0	134469	333192	89491.5	525922	686381	253633	388425	585727	510198
P	1986	175.086	6.66114	Indole-3-acetamide; LC-ESI-QQ; MS2; CE:10 V; [M-H]-;Indole-3-acetamide; LC-ESI-QQ; MS2; CE:20 V; [M-H]-;Indole-3-acetamide; LC-ESI-QQ; MS2; CE:30 V; [M-H]-;Indole-3-acetamide; LC-ESI-QQ; MS2; CE:40 V; [M-H]-;Indole-3-acetamide; LC-ESI-QQ; MS2; CE:50 V; [M-H]-	174.079	-0.530367	3-Acetylindole; Oxime	C10H10N2O		1.23272e+06	1.35815e+06	25094.4	156253	12511	28651.3	5711.89	4773.23	15699.6	7240.16
							(4-Aminophenyl)acetic acid; Nitrile, N-Ac	C10H10N2O
							2,4-Dimethylquinazoline; 1-Oxide	C10H10N2O
							2-Ethyl-4-hydroxyquinazoline	C10H10N2O
							2-Ethyl-4-hydroxyquinazoline; 1H-form	C10H10N2O
							2-Ethyl-4-hydroxyquinazoline; 3H-form	C10H10N2O
							Gentianine lactam	C10H10N2O	Alkaloid from Strychnos pungens
							Hupcrispatine	C10H10N2O
							Hupcrispatine; (-)-form	C10H10N2O	Alkaloid from Huperzia crispata
							2-(4-Hydroxybenzyl)imidazole	C10H10N2O
							2-Hydroxymethyl-4-methylquinazoline	C10H10N2O	Metab. of the bacterium Pseudomonas aeruginosa
							4-Hydroxy-2-methylquinazoline; 1H-form, N1-Me	C10H10N2O	Alkaloid from the defensive secretion of the arthropod Glomeris marginata
							4-Hydroxy-2-methylquinazoline; 3H-form, N3-Me	C10H10N2O
							1H-Indole-3-acetaldehyde; Oxime	C10H10N2O	Metab. of Archangium gephyra and various plant spp. incl. Brassica spp.
							1H-Indole-3-acetic acid; Amide	C10H10N2O	Isol. from etiolated seedlings of the black gram (Phaseolus mungo). Also from the sponges Dysidea etheria and Ulosa ruetzleri
							1H-Indole-3-carboxaldehyde; N-Me, oxime	C10H10N2O
							1H-Indole-2-carboxylic acid; N-Me, amide	C10H10N2O
							1H-Indole-3-carboxylic acid; N-Me, amide	C10H10N2O	Prod. by Actinomadura sp. BCC 24717
							(N-Phenylacetyl)glycine; Nitrile	C10H10N2O
							4-Quinazolinol; 1H-form, N1-Et	C10H10N2O
							4-Quinazolinol; OH-form, Et ether	C10H10N2O
							4-Quinazolinol; 3H-form, N3-Et	C10H10N2O
P	7790	175.133	5.37105	C9H18O3	174.126	-0.509683	6-Hydroxyheptanoic acid; (±)-form, Et ester	C9H18O3		0	0	0	0	0	0	0	0	1.52219e+06	0
							3-Hydroxy-2-hydroxymethyl-3-methylcyclopentaneethanol	C9H18O3
							3-Hydroxy-2-hydroxymethyl-3-methylcyclopentaneethanol; (1R,2R,3S)-form	C9H18O3	Constit. of Pedicularis densispicata
							4-Hydroxy-3-methylbutanoic acid; (R)-form, tert-Butyl ester	C9H18O3
							3-Hydroxy-3-methylhexanoic acid; (±)-form, Et ester	C9H18O3
							4-Hydroxy-3-methyloctanoic acid	C9H18O3
							4-Hydroxy-3-methyloctanoic acid; (3S,4R)-form	C9H18O3
							4-Hydroxy-3-methyloctanoic acid; (3ξ,4ξ)-form	C9H18O3
							4-Hydroxy-3-methyloctanoic acid; (3S,4S)-form	C9H18O3
							3-Hydroxynonanoic acid	C9H18O3
							3-Hydroxynonanoic acid; (S)-form	C9H18O3
							3-Hydroxynonanoic acid; (R)-form	C9H18O3
							3-Hydroxynonanoic acid; (±)-form	C9H18O3	Isol. from milk
							3-Hydroxynonanoic acid; (ξ)-form	C9H18O3
							4-Hydroxynonanoic acid	C9H18O3
							4-Hydroxynonanoic acid; (±)-form	C9H18O3
							4-Hydroxynonanoic acid; (S)-form	C9H18O3
							4-Hydroxynonanoic acid; (R)-form	C9H18O3
							7-Hydroxynonanoic acid	C9H18O3
							7-Hydroxynonanoic acid; (ξ)-form	C9H18O3	Isol. from grasshopper Poecilocerus pictus
							7-Hydroxynonanoic acid; (±)-form	C9H18O3
							8-Hydroxynonanoic acid	C9H18O3
							8-Hydroxynonanoic acid; (±)-form	C9H18O3
							8-Hydroxynonanoic acid; (S)-form	C9H18O3
							8-Hydroxynonanoic acid; (R)-form	C9H18O3
							8-Hydroxynonanoic acid; (ξ)-form	C9H18O3	Isol. from Calluna heathland soil
							3-Hydroxyoctanoic acid; (S)-form, Me ester	C9H18O3
							3-Hydroxyoctanoic acid; (R)-form, Me ester	C9H18O3
							8-Hydroxyoctanoic acid; Me ester	C9H18O3
							8-Hydroxyoctanoic acid; Me ether	C9H18O3
							3-Hydroxypentanoic acid; (±)-form, tert-Butyl ester	C9H18O3
							4-Hydroxypentanoic acid; (±)-form, Et ether, Et ester	C9H18O3
							4-Hydroxypentanoic acid; (S)-form, tert-Butyl ester	C9H18O3
							2-Hydroxypropanoic acid; (±)-form, Hexyl ester	C9H18O3
							1,2-Propanediol; (±)-form, 1-Hexanoyl	C9H18O3
							1,2-Propanediol; (±)-form, 2-Hexanoyl	C9H18O3
P	5915	176.092	2.6937	C7H13NO4	175.084	-0.673951	2-Amino-4-ethylpentanedioic acid	C7H13NO4	Unspecified isomer isol. from Caesalpinia tinctoria seed	3301.83	1350.78	872.825	19040.3	182123	459.469	1854.83	2815.6	7428.22	0
							2-Amino-4-ethylpentanedioic acid; (±)-form	C7H13NO4
							2-Amino-4-ethylpentanedioic acid; (2S,4R)-form	C7H13NO4	Isol. from the bulbs of Tulipa gesneriana
							2-Amino-4-ethylpentanedioic acid; (2S,4S)-form	C7H13NO4
							2-Aminoheptanedioic acid	C7H13NO4	Isol. from Ceratonia siliqua (carob) (abs. config. not detd.)
							2-Aminoheptanedioic acid; (S)-form	C7H13NO4
							2-Aminoheptanedioic acid; (±)-form	C7H13NO4
							2-Aminoheptanedioic acid; (R)-form	C7H13NO4	Isol. from various Asplenium spp. ferns
							3-Aminoheptanedioic acid	C7H13NO4
							3-Aminoheptanedioic acid; (ξ)-form	C7H13NO4
							3-Aminoheptanedioic acid; (±)-form	C7H13NO4
							2-Amino-3-hydroxybutanoic acid; (2S,3S)-form, Me ether, N-Ac	C7H13NO4
							6-Amino-4-(hydroxymethyl)-4-cyclohexene-1,2,3-triol	C7H13NO4
							6-Amino-4-(hydroxymethyl)-4-cyclohexene-1,2,3-triol; (1S,2S,3S,6S)-form	C7H13NO4	Prod. by Streptomyces hygroscopicus ssp. limoneus. Also formed by degradn. of Validamycins by soil bacteria
							6-Amino-4-(hydroxymethyl)-4-cyclohexene-1,2,3-triol; (1S,2S,3S,6R)-form	C7H13NO4
							6-Amino-4-(hydroxymethyl)-4-cyclohexene-1,2,3-triol; (1S,2S,3R,6R)-form	C7H13NO4
							2-Amino-4-hydroxypentanoic acid; (2S,4R)-form, N-Ac	C7H13NO4
							2-Amino-4-hydroxypentanoic acid; (2S,4S)-form, N-Ac	C7H13NO4
							3-Aminopentanedioic acid; Di-Me ester	C7H13NO4
							5-Aminotetrahydro-4-hydroxy-2H-pyran-2-acetic acid	C7H13NO4
							5-Aminotetrahydro-4-hydroxy-2H-pyran-2-acetic acid; (2R*,4R*,5S*)-form	C7H13NO4
							8-Azabicyclo[3.2.1]octane-1,2,3,4-tetrol	C7H13NO4
							8-Azabicyclo[3.2.1]octane-1,2,3,4-tetrol; (1S,2R,3S,4R)-form	C7H13NO4
							8-Azabicyclo[3.2.1]octane-1,2,3,4-tetrol; (1R*,2R*,3R*,4S*)-form	C7H13NO4	Alkaloid from Hyoscyamus niger and Physalis alkekengi var. francheti (Solanaceae)
							8-Azabicyclo[3.2.1]octane-1,2,3,4-tetrol; (1R*,2S*,3R*,4R*)-form	C7H13NO4	Alkaloid from Scopolia japonica (Solanaceae)
							8-Azabicyclo[3.2.1]octane-1,2,3,4-tetrol; (1R,2S,3R,4S)-form	C7H13NO4	Alkaloid from Atropa belladonna, leaves of Solanum tuberosum, Solanum dulcamara, Solanum melongena, Solanum dimidiatum, Solanum kwebense and Datura wrightii (Solanaceae), Calystegia arvensis and Calystegia sepium (Convolvulaceae)
							8-Azabicyclo[3.2.1]octane-1,2,3,6-tetrol	C7H13NO4
							8-Azabicyclo[3.2.1]octane-1,2,3,6-tetrol; (1S*,2R*,3S*,6S*)-form	C7H13NO4	Alkaloid from Atropa belladonna and Nicandra physalodes (Solanaceae), Calystegia arvensis and Calystegia sepium (Convolvulaceae)
							8-Azabicyclo[3.2.1]octane-1,2,4,7-tetrol	C7H13NO4
							8-Azabicyclo[3.2.1]octane-1,2,4,7-tetrol; (1R*,2R*,4S*,7S*)-form	C7H13NO4	Alkaloid from the roots of Lycium chinense (Chinese boxthorn)
							Detoxinine	C7H13NO4
							Detoxinine; (±)-form	C7H13NO4
							Detoxinine; (-)-form	C7H13NO4	Structural component of Detoxin D1
							4,5-Dihydroxy-2-piperidinecarboxylic acid; (2ξ,4ξ,5ξ)-form, N-Me	C7H13NO4	Isol. from seeds of Pongamia glabra (Leguminosae)
							Glutamic acid; (S)-form, Di-Me ester	C7H13NO4
							Glutamic acid; (S)-form, 1-Et ester	C7H13NO4
							Glutamic acid; (S)-form, 5-Et ester	C7H13NO4
							Glutamic acid; (R)-form, Di-Me ester	C7H13NO4
							Glutamic acid; (±)-form, 5-Et ester	C7H13NO4
							4-Hydroxy-5-(hydroxymethyl)-2-pyrrolidineacetic acid	C7H13NO4
							4-Hydroxy-5-(hydroxymethyl)-2-pyrrolidineacetic acid; (2R*,4S*,5R*)-form	C7H13NO4
							2-Hydroxy-2-isopropylbutanedioic acid; (±)-form, 1-Amide	C7H13NO4
							2,3,4-Trihydroxybutanoic acid; (2S,3S)-form, 2,3-Isopropylidene, amide	C7H13NO4
P	9045	176.139	4.54617	C7H17N3O2	175.132					0	0	0	180.101	291.482	0	0	1352.1	0	517769
P	3225	179.034	9.26753	6,7-Dihydroxycoumarin; LC-ESI-QTOF; MS2; CE:30 V; [M-H]-;6,7-Dihydroxycoumarin; LC-ESI-QTOF; MS2; CE:Ramp 5-60 V; [M+H]+;6,7-Dihydroxycoumarin; LC-ESI-QTOF; MS2; CE:Ramp 5-60 V; [M-H]-;Aesculetin; LC-ESI-QTOF; MS2; [M+H]+; CE: 10eV;Aesculetin; LC-ESI-QTOF; MS2; [M+H]+; CE: 20eV	178.027	-0.447814	Caffeoquinone	C9H6O4	Oxidn. prod. of 3-(3,4-Dihydroxyphenyl)-2-propenoic acid in plants	696.85	0	115123	3057.43	4060.65	39969	65501.8	88421.4	27005.1	857.303
							2,6-Dihydroxy-4H-1-benzopyran-4-one	C9H6O4
							3,7-Dihydroxy-2H-1-benzopyran-2-one	C9H6O4	Obt. from root of Euphorbia terracina
							3,7-Dihydroxy-4H-1-benzopyran-4-one	C9H6O4	Constit. of the heartwood of Caesalpinia sappan
							4,7-Dihydroxy-2H-1-benzopyran-2-one	C9H6O4	Constit. of the seeds of Corchorus olitorius (Jew's mallow)
							5,6-Dihydroxy-2H-1-benzopyran-2-one	C9H6O4
							5,7-Dihydroxy-2H-1-benzopyran-2-one	C9H6O4	Found in Rumex conglomeratus and Haplophyllum dauricum
							5,7-Dihydroxy-4H-1-benzopyran-4-one	C9H6O4	Isol. from various plant materials, e.g. Garcinia conrauana bark and peanut shells
							5,8-Dihydroxy-2H-1-benzopyran-2-one	C9H6O4
							6,7-Dihydroxy-2H-1-benzopyran-2-one	C9H6O4	Metab. of infected sweet potato also found in Aesculus, Atropa, Datura, Digitalis and other plants; found in some ferns
							6,7-Dihydroxy-4H-1-benzopyran-4-one	C9H6O4
							7,8-Dihydroxy-2H-1-benzopyran-2-one	C9H6O4	Isol. from Daphne odora, Haplopappus multifolius and other plants
							4-Hydroxy-5-benzofurancarboxylic acid	C9H6O4
							7-Hydroxy-5-benzofurancarboxylic acid	C9H6O4
							6-Hydroxy-3-methylene-1,4-benzodioxin-2(3H)-one	C9H6O4
							6,7-Methylenedioxyphthalide	C9H6O4	Isol. from tuber tissue of Corydalis humosa
N	1156	177.019	9.31319	C9H6O4;6,7-Dihydroxycoumarin; LC-ESI-QTOF; MS2; CE:30 V; [M-H]-;6,7-Dihydroxycoumarin; LC-ESI-QTOF; MS2; CE:Ramp 5-60 V; [M+H]+;6,7-Dihydroxycoumarin; LC-ESI-QTOF; MS2; CE:Ramp 5-60 V; [M-H]-;Aesculetin; LC-ESI-QTOF; MS2; [M+H]+; CE: 10eV;Aesculetin; LC-ESI-QTOF; MS2; [M+H]+; CE: 20eV;Aesculetin; LC-ESI-QTOF; MS2; [M+H]+; CE: 30eV;Aesculetin; LC-ESI-QTOF; MS2; [M+H]+; CE: 40eV;Aesculetin; LC-ESI-…	178.027	0.662261	Caffeoquinone	C9H6O4	Oxidn. prod. of 3-(3,4-Dihydroxyphenyl)-2-propenoic acid in plants	12458.5	7618.92	257171	6987.68	28796.6	105317	180469	245450	172648	11078.9
							2,6-Dihydroxy-4H-1-benzopyran-4-one	C9H6O4
							3,7-Dihydroxy-2H-1-benzopyran-2-one	C9H6O4	Obt. from root of Euphorbia terracina
							3,7-Dihydroxy-4H-1-benzopyran-4-one	C9H6O4	Constit. of the heartwood of Caesalpinia sappan
							4,7-Dihydroxy-2H-1-benzopyran-2-one	C9H6O4	Constit. of the seeds of Corchorus olitorius (Jew's mallow)
							5,6-Dihydroxy-2H-1-benzopyran-2-one	C9H6O4
							5,7-Dihydroxy-2H-1-benzopyran-2-one	C9H6O4	Found in Rumex conglomeratus and Haplophyllum dauricum
							5,7-Dihydroxy-4H-1-benzopyran-4-one	C9H6O4	Isol. from various plant materials, e.g. Garcinia conrauana bark and peanut shells
							5,8-Dihydroxy-2H-1-benzopyran-2-one	C9H6O4
							6,7-Dihydroxy-2H-1-benzopyran-2-one	C9H6O4	Metab. of infected sweet potato also found in Aesculus, Atropa, Datura, Digitalis and other plants; found in some ferns
							6,7-Dihydroxy-4H-1-benzopyran-4-one	C9H6O4
							7,8-Dihydroxy-2H-1-benzopyran-2-one	C9H6O4	Isol. from Daphne odora, Haplopappus multifolius and other plants
							4-Hydroxy-5-benzofurancarboxylic acid	C9H6O4
							7-Hydroxy-5-benzofurancarboxylic acid	C9H6O4
							6-Hydroxy-3-methylene-1,4-benzodioxin-2(3H)-one	C9H6O4
							6,7-Methylenedioxyphthalide	C9H6O4	Isol. from tuber tissue of Corydalis humosa
P	2020	180.087	5.22154	D-(+)-Galactosamine; LC-ESI-QQ; MS2; CE:10 V; [M+H]+;D-(+)-Galactosamine; LC-ESI-QQ; MS2; CE:20 V; [M+H]+;D-(+)-Galactosamine; LC-ESI-QQ; MS2; CE:30 V; [M+H]+;D-(+)-Galactosamine; LC-ESI-QQ; MS2; CE:40 V; [M+H]+;D-(+)-Galactosamine; LC-ESI-QQ; MS2; CE:50 V; [M+H]+	179.079	-0.652197	6-Amino-1,2,3,4,5-cyclohexanepentol	C6H13NO5		8597.34	178164	5179.85	36528.3	45068	7396.4	5194.95	70847.1	9919.25	84177.1
							6-Amino-1,2,3,4,5-cyclohexanepentol; (1α,2β,3β,4β,5α,6α)-form	C6H13NO5
							6-Amino-1,2,3,4,5-cyclohexanepentol; (1α,2β,3α,4β,5α,6β)-form	C6H13NO5	Present in alfalfa nodules (Medicago sativa)
							1-Amino-1-deoxyfructose	C6H13NO5
							1-Amino-1-deoxyfructose; α-D-Furanose-form	C6H13NO5
							1-Amino-1-deoxyfructose; β-D-Pyranose-form	C6H13NO5
							1-Amino-1-deoxyfructose; D-form	C6H13NO5	Found in blood serum of human diabetics
							1-Amino-1-deoxyfructose; β-D-Furanose-form	C6H13NO5
							2-Amino-2-deoxygalactose	C6H13NO5
							2-Amino-2-deoxygalactose; D-form	C6H13NO5	Widespread in nature, found in many mucopolysaccharides (e.g. chondroitin sulfate from tendons, tracheae, nasal septa), glycoproteins, glycolipids, fungi, bacteria, antibiotics and uridine diphosphate complexes
							2-Amino-2-deoxygalactose; α-D-Pyranose-form	C6H13NO5
							2-Amino-2-deoxygalactose; β-D-Pyranose-form	C6H13NO5
							2-Amino-2-deoxygalactose; β-D-Furanose-form	C6H13NO5
							5-Amino-5-deoxygalactose	C6H13NO5
							5-Amino-5-deoxygalactose; D-Pyranose-form	C6H13NO5
							5-Amino-5-deoxygalactose; α-D-Furanose-form	C6H13NO5
							5-Amino-5-deoxygalactose; D-form	C6H13NO5	Isol. from Streptomyces lydicus
							2-Amino-2-deoxyglucose	C6H13NO5
							2-Amino-2-deoxyglucose; α-D-Pyranose-form	C6H13NO5
							2-Amino-2-deoxyglucose; D-form	C6H13NO5	Present in mucopolysaccharides and in polysaccharides found in bacteria, fungi, higher plants, invertebrates, vertebrates, antibiotics and UDP complexes. Obt. comly. by hydrol. of seashells
							2-Amino-2-deoxyglucose; α-D-Furanose-form	C6H13NO5
							2-Amino-2-deoxyglucose; β-D-Pyranose-form	C6H13NO5
							2-Amino-2-deoxyglucose; L-form	C6H13NO5
							3-Amino-3-deoxyglucose	C6H13NO5
							3-Amino-3-deoxyglucose; β-D-Pyranose-form	C6H13NO5
							3-Amino-3-deoxyglucose; α-D-Pyranose-form	C6H13NO5
							3-Amino-3-deoxyglucose; α-D-Furanose-form	C6H13NO5
							3-Amino-3-deoxyglucose; D-form	C6H13NO5	Isol. from the antibiotic Kanamycin. Occurs as the free sugar in fermentation broths of Bacillus aminoglucosidicus, a deep-sea strain of Bacillus sp., Bacillus cereus and Streptomyces lansus. Impurity in coml. Tobramycin
							4-Amino-4-deoxyglucose	C6H13NO5
							4-Amino-4-deoxyglucose; β-D-Pyranose-form	C6H13NO5
							4-Amino-4-deoxyglucose; α-D-Pyranose-form	C6H13NO5
							4-Amino-4-deoxyglucose; D-Pyranose-form	C6H13NO5
							4-Amino-4-deoxyglucose; D-form	C6H13NO5	A constit. of antibiotics Apramycin and P-2563 P and A from Pseudomonas fluorescens
							5-Amino-5-deoxyglucose	C6H13NO5
							5-Amino-5-deoxyglucose; L-Pyranose-form	C6H13NO5
							5-Amino-5-deoxyglucose; α-D-Furanose-form	C6H13NO5
							5-Amino-5-deoxyglucose; D-Pyranose-form	C6H13NO5	Prod. by Streptomyces nojiriensis, Streptomyces lavendulae and Streptomyces ficellus
							6-Amino-6-deoxyglucose	C6H13NO5
							6-Amino-6-deoxyglucose; α-D-Pyranose-form	C6H13NO5
							6-Amino-6-deoxyglucose; β-D-Pyranose-form	C6H13NO5
							6-Amino-6-deoxyglucose; D-form	C6H13NO5	Hydrol. prod. of Kanamycin A
							2-Amino-2-deoxygulose	C6H13NO5
							2-Amino-2-deoxygulose; α-D-Pyranose-form	C6H13NO5
							2-Amino-2-deoxygulose; L-form	C6H13NO5	A constit. of Adenomycin
							2-Amino-2-deoxygulose; β-D-Pyranose-form	C6H13NO5
							2-Amino-2-deoxygulose; D-form	C6H13NO5	Obt. by acid hydrol. of Streptothricin
							2-Amino-2-deoxymannose	C6H13NO5
							2-Amino-2-deoxymannose; β-D-Furanose-form	C6H13NO5
							2-Amino-2-deoxymannose; β-L-Pyranose-form	C6H13NO5
							2-Amino-2-deoxymannose; L-form	C6H13NO5
							2-Amino-2-deoxymannose; β-D-Pyranose-form	C6H13NO5
							2-Amino-2-deoxymannose; D-form	C6H13NO5	Constit. of the lipopolysaccharides of several strains of Salmonella and from Proteus vulgaris and Clostridium welchii
							2-Amino-2-deoxymannose; α-D-Pyranose-form	C6H13NO5
							5-Amino-5-deoxymannose	C6H13NO5
							5-Amino-5-deoxymannose; D-Pyranose-form	C6H13NO5	Prod. by Streptomyces lavendulae SF-425 and Lonchocarpus sp.
							5-Amino-5-deoxymannose; L-Pyranose-form	C6H13NO5
							2-Amino-2-deoxytalose	C6H13NO5
							2-Amino-2-deoxytalose; D-form	C6H13NO5	Present (possibly as its enantiomer) as amino component of ovine and bovine cartilage
							2-Amino-2-deoxytalose; α-D-Pyranose-form	C6H13NO5
							6-Deoxymannonic acid; L-form, Amide	C6H13NO5
N	1708	179.034	9.44636	C9H8O4;Caffeic acid; LC-ESI-QTOF; MS2; CE 10 ev; [M-H]-;Caffeic acid; LC-ESI-QTOF; MS2; CE 20 ev; [M-H]-;Caffeic acid; LC-ESI-QTOF; MS; NEGATIVE	180.041					778.697	0	69173.4	3792.58	10582.7	40955.9	129338	79332.7	63126.9	20835.9
P	3100	181.049	9.44079	4-Hydroxyphenylpyruvic acid; LC-ESI-QQ; MS2; CE:10 V; [M-H]-;4-Hydroxyphenylpyruvic acid; LC-ESI-QQ; MS2; CE:20 V; [M-H]-;4-Hydroxyphenylpyruvic acid; LC-ESI-QQ; MS2; CE:30 V; [M-H]-;4-Hydroxyphenylpyruvic acid; LC-ESI-QQ; MS2; CE:40 V; [M-H]-;4-Hydroxyphenylpyruvic acid; LC-ESI-QQ; MS2; CE:50 V; [M-H]-	180.042	-0.323813	2-Acetoxybenzoic acid	C9H8O4	Constit. of Glycyrrhiza glabra var. typica (licorice) roots. Produced industrially by acetylation of 2-Hydroxybenzoic acid with Acetic anhydride	0	0	158916	1152.13	1960.36	54175	64382.8	62260.9	6793.62	737.454
							Angelone	C9H8O4	Constit. of Tachiadenus longiflorus
							1,2-Benzenedicarboxylic acid; Mono-Me ester	C9H8O4
							1,3-Benzenedicarboxylic acid; Mono-Me ester	C9H8O4
							1,4-Benzenedicarboxylic acid; Mono-Me ester	C9H8O4
							Carolic acid; (R)-form, 5,6-Didehydro	C9H8O4	Prod. by Penicillium cinerascens and Aspergillus niger
							2,3-Dihydro-3,7-dihydroxy-4H-1-benzopyran-4-one	C9H8O4
							2,3-Dihydro-3,7-dihydroxy-4H-1-benzopyran-4-one; (S)-form	C9H8O4	Constit. of the heartwood of Caesalpinia sappan
							2,3-Dihydro-6,7-dihydroxy-4H-1-benzopyran-4-one	C9H8O4
							3,4-Dihydro-5,6-dihydroxy-2H-1-benzopyran-2-one	C9H8O4
							1,3-Dihydro-5-hydroxy-4,7-isobenzofurandione; Me ether	C9H8O4	Isol. from Neolentinus lepideus
							3,4-Dihydroxybenzaldehyde; 3-Ac	C9H8O4
							4,5-Dihydroxy-1,3-benzenedicarboxaldehyde; 5-Me ether	C9H8O4	Found in deciduous and coniferous tree barks
							5,6-Dihydroxy-1(3H)-isobenzofuranone; 5-Me ether	C9H8O4
							5,6-Dihydroxy-1(3H)-isobenzofuranone; 6-Me ether	C9H8O4
							5,7-Dihydroxy-1(3H)-isobenzofuranone; 5-Me ether	C9H8O4	From Helichrysum arenarium, Helichrysum polyphyllum and Anaphalis contorta
							5,7-Dihydroxy-1(3H)-isobenzofuranone; 7-Me ether	C9H8O4
							6,7-Dihydroxy-1(3H)-isobenzofuranone; 6-Me ether	C9H8O4
							6,7-Dihydroxy-1(3H)-isobenzofuranone; 7-Me ether	C9H8O4
							3,5-Dihydroxy-4-methyl-1,2-benzenedicarboxaldehyde	C9H8O4
							4,6-Dihydroxy-5-methyl-1(3H)-isobenzofuranone	C9H8O4	Prod. by Talaromyces flavus and Paecilomyces sp. 3193B
							5,7-Dihydroxy-3-methyl-1(3H)-isobenzofuranone	C9H8O4
							5,7-Dihydroxy-3-methyl-1(3H)-isobenzofuranone; (ξ)-form	C9H8O4
							5,7-Dihydroxy-4-methyl-1(3H)-isobenzofuranone	C9H8O4	Prod. by Aspergillus flavus, Eupenicillium parvum and Microascus tardifaciens
							5,7-Dihydroxy-6-methyl-1(3H)-isobenzofuranone	C9H8O4	Constit. of Alectoria nigricans and isol. from Aspergillus duricaulis
							(3,4-Dihydroxyphenyl)acetic acid; Methylene ether	C9H8O4
							3-(2,3-Dihydroxyphenyl)-2-propenoic acid	C9H8O4
							3-(2,3-Dihydroxyphenyl)-2-propenoic acid; (E)-form	C9H8O4	Identified in Anthemis nobilis (Roman chamomile)
							3-(2,4-Dihydroxyphenyl)-2-propenoic acid	C9H8O4
							3-(2,4-Dihydroxyphenyl)-2-propenoic acid; (Z)-form	C9H8O4
							3-(2,4-Dihydroxyphenyl)-2-propenoic acid; (E)-form	C9H8O4
							3-(2,5-Dihydroxyphenyl)-2-propenoic acid	C9H8O4	Constit. of the leaves of Grevillea robusta
							3-(3,4-Dihydroxyphenyl)-2-propenoic acid	C9H8O4
							3-(3,4-Dihydroxyphenyl)-2-propenoic acid; (ξ)-form	C9H8O4
							3-(3,4-Dihydroxyphenyl)-2-propenoic acid; (E)-form	C9H8O4	Widespread in plants, free and as glycosides. Found by Bate-Smith in 66% of investigated dicotyledonous and 50% of investigated monocotyledonous plant spp.
							3-(3,4-Dihydroxyphenyl)-2-propenoic acid; (Z)-form	C9H8O4	Found in various plants
							3-(3,5-Dihydroxyphenyl)-2-propenoic acid	C9H8O4	Isol. from peach buds
							2-Formyl-3-hydroxybenzoic acid; Acid-form, Me ester	C9H8O4	Constit. of the mite Caloglyphus sp.
							2-Formyl-3-hydroxybenzoic acid; Me ether	C9H8O4
							2-Formyl-6-hydroxybenzoic acid; Acid-form, Me ester	C9H8O4
							2-Formyl-6-hydroxybenzoic acid; Lactol-form, 3-Me ether	C9H8O4
							2-Formyl-6-hydroxybenzoic acid; Me ether	C9H8O4
							3-Hydroxybenzoic acid; Ac	C9H8O4
							4-Hydroxybenzoic acid; Ac	C9H8O4
							2-Hydroxy-6-(hydroxymethyl)benzaldehyde; 1''-O-Formyl	C9H8O4	Isol. from the dust mite, Dermatophagoides pteronyssinus
							2-(Hydroxymethyl)-6,7-benzofurandiol	C9H8O4
							Hydroxymethyl-1,4-benzoquinone; Ac	C9H8O4
							2-Hydroxy-5-methyl-1,4-benzoquinone; Ac	C9H8O4
							2-Hydroxy-4,5-methylenedioxybenzaldehyde; Me ether	C9H8O4	Isol. from Piper lenticellosum
							3-(1-Hydroxy-4-oxo-2,5-cyclohexadien-1-yl)-2-propenoic acid	C9H8O4
							3-(1-Hydroxy-4-oxo-2,5-cyclohexadien-1-yl)-2-propenoic acid; (E)-form	C9H8O4
							2-(4-Hydroxyphenyl)-2-oxoacetic acid; Me ester	C9H8O4
							2-(4-Hydroxyphenyl)-2-oxoacetic acid; Me ether	C9H8O4
							3-(4-Hydroxyphenyl)-2-oxopropanoic acid	C9H8O4	Constit. of Erythraea centaurium (preferred genus name Centaurium), Euphrasia rostkoviana, Lysimachia nummularia, Phlox spp. and Thuja plicata.. Prod. by Aerobacter aerogenes. Isol. from the red alga Ceratodictyon spongiosum and its sponge symbiont Haliclona cymaeformis
							3-(4-Hydroxyphenyl)-2-oxopropanoic acid; Z-enol-form	C9H8O4
							3-(4-Hydroxyphenyl)-3-oxopropanoic acid	C9H8O4
							3,4-Methylenedioxybenzoic acid; Me ester	C9H8O4
							Stipitalide; 1-Deoxo	C9H8O4	Prod. by the fungus Cordyceps sp. BCC 1681
							3,4,5-Trihydroxybenzaldehyde; 4,5-Methylene, 3-Me ether	C9H8O4
							2,2,6-Trihydroxy-2H-1-benzopyran	C9H8O4	Constit. of Artemisia annua
							3-(3,4,5-Trihydroxyphenyl)-2-propenal	C9H8O4
							3-(3,4,5-Trihydroxyphenyl)-2-propenal; (Z)-form	C9H8O4
							3-(3,4,5-Trihydroxyphenyl)-2-propenal; (E)-form	C9H8O4
N	977	179.035	9.44656	C9H8O4;4-Hydroxyphenylpyruvic acid; LC-ESI-QQ; MS2; CE:10 V; [M-H]-;4-Hydroxyphenylpyruvic acid; LC-ESI-QQ; MS2; CE:20 V; [M-H]-;4-Hydroxyphenylpyruvic acid; LC-ESI-QQ; MS2; CE:30 V; [M-H]-;4-Hydroxyphenylpyruvic acid; LC-ESI-QQ; MS2; CE:40 V; [M-H]-;4-Hydroxyphenylpyruvic acid; LC-ESI-QQ; MS2; CE:50 V; [M-H]-;Acetylsalicylic acid; LC-ESI-Q; MS; NEG; 15 V;Acetylsalicylic acid; LC-ESI-Q; MS; NEG; …	180.042	0.650403	2-Acetoxybenzoic acid	C9H8O4	Constit. of Glycyrrhiza glabra var. typica (licorice) roots. Produced industrially by acetylation of 2-Hydroxybenzoic acid with Acetic anhydride	14754.5	3525.43	1.89675e+06	36648.1	85384.7	824407	825854	585375	344966	111053
							Angelone	C9H8O4	Constit. of Tachiadenus longiflorus
							1,2-Benzenedicarboxylic acid; Mono-Me ester	C9H8O4
							1,3-Benzenedicarboxylic acid; Mono-Me ester	C9H8O4
							1,4-Benzenedicarboxylic acid; Mono-Me ester	C9H8O4
							Carolic acid; (R)-form, 5,6-Didehydro	C9H8O4	Prod. by Penicillium cinerascens and Aspergillus niger
							2,3-Dihydro-3,7-dihydroxy-4H-1-benzopyran-4-one	C9H8O4
							2,3-Dihydro-3,7-dihydroxy-4H-1-benzopyran-4-one; (S)-form	C9H8O4	Constit. of the heartwood of Caesalpinia sappan
							2,3-Dihydro-6,7-dihydroxy-4H-1-benzopyran-4-one	C9H8O4
							3,4-Dihydro-5,6-dihydroxy-2H-1-benzopyran-2-one	C9H8O4
[truncated: 60,476 more rows]
